# Supplementary material for: Defining a BMI Cut-Off Point for the Iranian Population: The Shiraz Heart Study
Source: PLoS One. 2016 Aug 10;11(8):e0160639. doi: 10.1371/journal.pone.0160639 (PMC4980035; doi:10.1371/journal.pone.0160639)
Supplement: S1 File — (TXT) [file pone.0160639.s001.txt]

ID	Sex	Mariage	Age	BMI_1	Hip_1	Waist_1	DiastolicBP_1	SystolicBP_1	Height	Weight_1	Cholestrol_1	FBS_1	HDL_1	LDL_1	TG_1
10010502	1	2	43	27.55	99.00	95.00	75	123	162.00	72.30	234.00	113.00	30.00	82.00	965.00
10006322	0	1	57	21.79	90.00	63.00	80	140	153.00	51.00	234.00	90.00	22.00	72.00	908.00
10011467	1	2	37	22.80	96.00	88.00	77	118	170.00	65.90	269.00	95.00	27.00	112.00	904.00
10008460	0	2	54	28.48	115.00	116.00	74	136	164.00	76.60	262.00	125.00	31.00	95.00	900.00
10009441	0	2	43	40.10	119.00	118.00	69	118	145.00	84.30	275.00	304.00	31.00	115.00	900.00
10009314	0	2	61	27.30	102.00	99.00	94	106	147.00	59.00	242.00	106.00	27.00	90.00	899.00
10008805	0	2	47	22.10	97.00	91.00	77	112	152.00	51.05	263.00	107.00	38.00	71.00	850.00
10004686	1	2	56	26.05	96.00	97.00	81	135	167.00	72.65	266.00	125.00	37.00	102.00	843.00
10014301	1	2	50	23.77	94.00	84.00	73	124	158.00	59.35	227.00	356.00	29.00	80.00	841.00
10010664	1	2	33	27.47	107.00	96.00	79	130	182.00	91.00	157.00	144.00	41.00	87.00	814.00
10010563	1	2	48	28.67	98.00	91.00	64	122	154.00	68.00	381.00	112.00	40.00	147.00	814.00
10010753	1	2	54	23.57	97.00	90.00	77	116	176.00	73.00	246.00	188.00	29.00	79.00	812.00
10006600	0	2	53	30.46	108.00	101.00	70	100	159.00	77.00	166.00	90.00	40.00	88.00	810.00
10000967	1	2	47	26.37	105.00	95.00	79	120	172.00	78.00	234.00	86.00	25.00	78.00	803.00
10002623	0	2	54	26.29	103.00	92.00	76	145	162.00	69.00	286.00	108.00	41.00	121.00	800.00
10006867	1	2	53	23.34	96.00	85.00	90	120	163.00	62.00	229.00	84.00	26.00	80.00	797.00
10007348	1	2	49	24.84	105.00	97.00	80	110	185.00	85.00	254.00	209.00	18.00	88.00	770.00
10006976	1	2	44	24.90	104.00	92.00	100	140	177.00	78.00	255.00	79.00	23.00	88.00	763.00
10003378	0	2	40	28.60	99.00	102.00	90	139	163.00	76.00	167.00	277.00	37.00	62.00	754.00
10009757	1	2	32	29.75	103.00	99.00	60	124	165.00	81.00	281.00	91.00	34.00	117.00	747.00
10001307	1	2	45	26.22	102.00	98.00	80	133	179.00	84.00	165.00	81.00	25.00	64.00	739.00
10011506	1	2	52	29.26	107.00	101.00	81	128	183.00	98.00	180.00	76.00	21.00	136.00	734.00
10006988	1	2	40	26.58	106.00	97.00	87	140	183.00	89.00	248.00	94.00	34.00	159.00	734.00
10001214	1	2	40	27.12	106.00	104.00	78	118	176.00	84.00	188.00	90.00	32.00	74.00	720.00
10006938	0	2	44	28.91	106.00	99.00	75	95	160.00	74.00	242.00	101.00	39.00	124.00	719.00
10005438	1	2	44	28.73	106.00	109.00	106	159	175.00	88.00	272.00	106.00	31.00	164.00	715.00
10003465	1	2	32	32.19	111.00	107.00	80	125	168.50	91.40	286.00	103.00	38.00	120.00	714.00
10011341	1	2	35	26.29	99.00	91.00	74	128	168.00	74.20	270.00	90.00	30.00	114.00	707.00
10002115	1	2	60	28.37	102.00	101.00	74	120	164.00	76.30	179.00	143.00	29.00	68.00	700.00
10008642	1	2	40	23.42	91.00	87.00	65	106	174.00	70.90	254.00	120.00	36.00	80.00	700.00
10001546	1	2	57	28.36	107.00	97.00	110	172	169.00	81.00	242.00	286.00	25.00	87.00	692.00
10002526	1	2	50	28.41	104.00	103.00	95	144	175.00	87.00	206.00	103.00	27.00	79.00	685.00
10001475	1	1	26	34.67	106.00	98.00	65	134	165.00	94.40	324.00	99.00	35.00	126.00	682.00
10006773	0	2	45	32.05	113.00	110.00	70	110	154.00	76.00	238.00	122.00	28.00	90.00	681.00
10009543	1	2	48	28.21	103.00	101.00	77	107	171.00	82.50	235.00	115.00	42.00	108.00	680.00
10012724	0	2	50	24.11	94.00	87.00	83	135	152.00	55.70	206.00	302.00	30.00	83.00	679.00
10014335	1	2	50	30.59	109.00	103.00	48	96	179.00	98.00	324.00	128.00	21.00	134.00	667.00
10005631	0	2	50	20.17	94.00	92.00	78	141	146.00	43.00	192.00	92.00	31.00	81.00	664.00
10005668	1	2	33	27.77	101.00	93.00	94	126	177.00	87.00	215.00	90.00	28.00	86.00	663.00
10012894	0	2	51	22.89	93.00	83.00	76	118	155.00	55.00	246.00	93.00	42.00	114.00	662.00
10004709	1	2	51	26.40	101.50	100.00	94	124	173.00	79.00	269.00	109.00	29.00	111.00	658.00
10008042	1	2	36	26.37	101.00	97.00	76	99	172.00	78.00	285.00	97.00	34.00	135.00	656.00
10013095	1	2	49	24.91	92.00	86.00	70	100	170.00	72.00	188.00	89.00	24.00	66.00	654.00
10006740	1	2	39	24.11	102.00	90.00	70	110	174.00	73.00	274.00	351.00	35.00	93.00	646.00
10007406	0	2	59	28.07	110.50	109.00	68	143	160.00	71.85	316.00	267.00	42.00	130.00	646.00
10003847	1	2	47	28.08	103.00	105.00	83	116	182.00	93.00	259.00	#NULL!	46.00	112.00	641.00
10005486	1	2	51	28.69	103.00	97.00	100	140	167.00	80.00	247.00	106.00	31.00	113.00	636.00
10002749	1	2	33	30.85	114.00	104.00	68	115	171.00	90.20	299.00	100.00	27.00	129.00	635.00
10006992	1	2	55	28.95	116.00	108.00	100	140	184.00	98.00	248.00	284.00	30.00	91.00	633.00
10015069	1	2	61	29.11	104.00	101.00	77	153	168.00	82.15	196.00	143.00	40.00	85.00	630.00
10008938	1	2	45	29.88	106.00	96.00	86	126	180.00	96.80	238.00	235.00	42.00	108.00	630.00
10012410	1	5	44	25.76	101.00	98.00	69	117	174.00	78.00	315.00	87.00	43.00	151.00	629.00
10000129	1	2	56	29.81	109.00	106.00	69	115	172.00	88.20	214.00	#NULL!	34.00	91.00	620.00
10005483	1	2	52	28.67	108.00	100.00	86	130	166.00	79.00	213.00	91.00	31.00	103.00	620.00
10002905	0	2	51	21.29	96.00	88.00	71	116	160.00	54.50	218.00	120.00	47.00	104.00	620.00
10006990	1	2	50	24.54	98.00	92.00	70	112	164.00	66.00	207.00	87.00	32.00	136.00	620.00
10005861	1	2	51	24.96	95.00	97.00	60	90	171.00	73.00	207.00	87.00	32.00	136.00	620.00
10001640	1	2	53	27.46	106.00	102.00	74	114	178.00	87.00	206.00	97.00	24.00	86.00	617.00
10006850	1	2	58	24.22	101.00	94.00	88	133	170.00	70.00	227.00	98.00	23.00	91.00	617.00
10005448	1	2	52	29.76	102.00	107.00	86	137	169.00	85.00	262.00	84.00	31.00	142.00	615.00
10004718	1	2	33	26.65	103.00	103.00	73	117	180.00	86.35	275.00	100.00	37.00	112.00	613.00
10008485	0	2	64	22.78	104.00	92.00	94	178	157.00	56.15	398.00	115.00	55.00	198.00	610.00
10005322	0	2	45	31.25	112.00	90.00	80	110	159.00	79.00	220.00	81.00	43.00	148.00	607.00
10011510	1	2	53	25.08	99.00	97.00	81	134	183.00	84.00	220.00	81.00	43.00	148.00	607.00
10007394	1	2	38	22.55	102.00	91.00	60	120	186.00	78.00	226.00	87.00	30.00	88.00	606.00
10008072	1	2	41	19.61	90.00	80.00	80	120	169.00	56.00	241.00	85.00	30.00	185.00	605.00
10005400	0	2	49	27.73	105.00	92.00	70	110	160.00	71.00	241.00	85.00	30.00	185.00	605.00
10006883	1	2	53	27.06	107.00	103.00	87	137	173.00	81.00	305.00	118.00	30.00	142.00	601.00
10009891	1	2	52	29.39	99.00	102.00	91	166	166.00	81.00	207.00	105.00	29.00	93.00	600.00
10014956	0	2	53	30.43	105.00	101.00	74	121	156.00	74.05	252.00	158.00	42.00	121.00	599.00
10006480	1	2	43	25.54	102.00	98.00	74	124	177.00	80.00	300.00	94.00	36.00	199.00	599.00
10002807	1	2	53	29.41	111.00	106.00	102	148	171.00	86.00	248.00	116.00	31.00	116.00	595.00
10007476	1	2	57	27.12	107.00	96.00	80	110	176.00	84.00	284.00	77.00	33.00	135.00	593.00
10008330	1	2	50	27.76	107.00	106.00	86	138	176.00	86.00	284.00	77.00	33.00	135.00	593.00
10005398	0	3	60	18.55	91.00	72.00	60	100	154.00	44.00	188.00	119.00	31.00	129.00	592.00
10002113	1	2	33	23.47	97.00	89.00	79	116	174.00	71.05	248.00	105.00	36.00	117.00	590.00
10008737	1	2	50	26.35	94.00	88.00	93	136	161.00	68.30	320.00	119.00	55.00	147.00	590.00
10001493	1	2	50	28.40	100.00	#NULL!	84	122	157.00	70.00	163.00	117.00	20.00	71.00	582.00
10004917	0	2	54	26.91	100.00	97.00	112	147	153.00	63.00	248.00	104.00	38.00	131.00	576.00
10004965	0	2	39	31.39	103.00	99.00	67	107	145.00	66.00	248.00	104.00	38.00	131.00	576.00
10004288	0	2	56	33.39	114.00	113.50	70	126	158.00	83.35	235.00	125.00	43.00	114.00	570.00
10008981	0	2	59	29.16	107.00	103.00	79	144	158.00	72.80	236.00	146.00	45.00	112.00	569.00
10008775	1	2	45	21.22	90.00	70.00	70	110	175.00	65.00	211.00	102.00	35.00	145.00	565.00
10006986	1	2	59	28.95	96.00	90.00	105	190	151.00	66.00	211.00	102.00	35.00	145.00	565.00
10000347	1	2	54	27.98	106.00	98.00	79	148	175.00	85.70	204.00	195.00	56.00	95.00	563.00
10000855	1	2	43	25.01	101.00	97.00	84	138	172.00	74.00	192.00	125.00	25.00	97.00	563.00
10002207	1	2	50	28.34	100.00	100.00	79	139	168.00	80.00	229.00	140.00	28.00	96.00	561.00
10010041	0	2	27	27.41	102.00	82.00	91	109	154.00	65.00	230.00	75.00	30.00	95.00	560.00
10005614	1	2	65	30.72	106.00	101.00	93	150	174.00	93.00	199.00	190.00	37.00	111.00	560.00
10008735	1	2	52	22.05	98.00	93.00	79	110	176.00	68.30	254.00	126.00	50.00	115.00	560.00
10007097	1	2	39	26.51	104.00	94.00	80	130	178.00	84.00	241.00	104.00	26.00	114.00	557.00
10006833	1	2	41	26.83	108.00	94.00	85	130	178.00	85.00	297.00	105.00	39.00	132.00	557.00
10006831	1	2	45	29.07	111.00	97.00	85	133	171.00	85.00	259.00	101.00	52.00	144.00	557.00
10007234	1	2	45	28.70	102.00	93.00	70	120	168.00	81.00	150.00	105.00	27.00	69.00	553.00
10002539	1	2	44	32.87	102.00	107.00	78	142	170.00	95.00	268.00	98.00	34.00	141.00	553.00
10004148	1	2	31	24.93	97.50	91.00	72	115	177.00	78.10	187.00	100.00	37.00	110.00	550.00
10009887	1	2	52	33.66	111.00	105.00	93	143	168.00	95.00	234.00	97.00	36.00	124.00	550.00
10006062	0	1	30	24.69	100.00	90.00	68	117	161.00	64.00	143.00	82.00	29.00	74.00	549.00
10011538	0	2	40	28.93	101.00	92.00	74	132	150.00	65.10	257.00	103.00	37.00	131.00	545.00
10000714	1	2	43	19.43	96.00	82.00	83	111	169.00	55.50	120.00	85.00	39.00	56.00	542.00
10002757	1	2	44	25.00	103.00	94.00	77	111	173.00	76.40	261.00	90.00	30.00	115.00	542.00
10006895	1	2	52	33.77	108.00	119.00	76	116	178.00	107.00	181.00	259.00	29.00	94.00	541.00
10012906	0	4	46	29.78	105.00	105.00	100	162	150.00	67.00	222.00	91.00	37.00	114.00	541.00
10005535	0	2	38	23.83	101.00	88.00	60	100	160.00	61.00	214.00	101.00	34.00	129.00	540.00
10008432	1	2	45	28.08	106.00	105.00	102	136	175.00	86.00	214.00	101.00	34.00	129.00	540.00
10000829	1	2	55	29.04	109.00	108.00	93	130	178.00	92.00	162.00	123.00	27.00	78.00	538.00
10009476	1	2	45	26.58	96.00	90.00	83	133	175.00	81.40	245.00	90.00	37.00	125.00	538.00
10006432	1	2	41	36.10	114.00	114.00	87	151	172.00	106.80	270.00	107.00	35.00	125.00	536.00
10014813	1	2	40	27.59	101.50	99.50	73	118	175.00	84.50	259.00	103.00	39.00	105.00	535.00
10006398	0	2	47	28.84	110.00	91.00	70	110	158.00	72.00	218.00	96.00	29.00	101.00	530.00
10003880	0	2	43	35.30	118.00	106.00	83	122	156.00	85.90	267.00	112.00	54.00	134.00	530.00
10004149	1	2	60	27.20	90.00	99.00	88	136	164.00	73.15	166.00	121.00	35.00	77.00	528.00
10011915	0	1	56	43.55	133.00	120.00	120	166	166.00	120.00	201.00	100.00	22.00	91.00	522.00
10009425	1	2	45	27.29	101.00	91.50	67	111	177.00	85.50	231.00	96.00	36.00	121.00	520.00
10002670	1	2	32	26.00	105.00	96.00	81	123	169.00	78.90	265.00	94.00	40.00	166.00	520.00
10006659	1	2	45	30.39	113.00	109.00	89	122	185.00	104.00	251.00	110.00	25.00	116.00	517.00
10011588	1	2	34	24.81	103.00	99.00	86	133	184.00	84.00	175.00	92.00	32.00	85.00	515.00
10009340	1	2	52	28.23	100.00	99.00	91	160	163.00	75.00	223.00	223.00	39.00	148.00	515.00
10013049	0	1	53	53.83	92.00	88.00	90	140	102.00	56.00	320.00	115.00	48.00	198.00	514.00
10007085	1	2	40	22.76	96.00	91.00	73	123	169.00	65.00	330.00	115.00	48.00	198.00	514.00
10002221	1	2	50	21.00	99.00	90.00	65	99	167.50	63.80	162.00	107.00	20.00	71.00	511.00
10002180	1	2	50	28.73	109.00	108.00	92	144	177.00	90.00	210.00	134.00	33.00	106.00	510.00
10011128	1	2	60	28.24	105.00	103.00	88	196	175.00	86.50	295.00	151.00	42.00	137.00	510.00
10002637	1	2	56	29.00	101.00	103.00	96	132	178.50	86.00	247.00	97.00	44.00	145.00	508.00
10000063	1	2	44	24.89	105.00	102.00	87	137	181.50	82.00	185.00	#NULL!	46.00	88.00	505.00
10003819	0	3	42	28.55	110.00	90.00	73	100	154.00	67.70	172.00	141.00	35.00	82.00	501.00
10004111	0	2	56	26.37	94.00	98.00	80	109	155.00	63.35	223.00	107.00	40.00	98.00	500.00
10002511	0	2	54	30.70	106.00	109.00	77	124	151.00	70.00	210.00	95.00	40.00	106.00	500.00
10012892	0	2	42	29.38	108.00	100.00	81	120	165.00	80.00	262.00	107.00	32.00	132.00	500.00
10012901	1	2	64	30.00	100.00	96.00	72	163	158.00	74.90	203.00	113.00	36.00	102.00	498.00
10004583	1	2	32	27.76	110.00	103.00	67	113	185.00	95.00	147.00	107.00	33.00	61.00	496.00
10014887	0	2	25	25.50	93.00	82.00	64	95	153.00	59.70	234.00	109.00	42.00	99.00	495.00
10009039	0	2	55	25.09	97.00	99.00	88	152	150.00	56.45	342.00	108.00	59.00	159.00	495.00
10007516	1	2	58	22.76	94.00	85.00	80	130	169.00	65.00	204.00	76.00	23.00	103.00	493.00
10009750	0	2	40	26.35	104.00	80.00	70	110	163.00	70.00	169.00	92.00	34.00	87.00	491.00
10004350	1	2	44	22.10	100.50	85.00	64	105	177.00	69.25	202.00	114.00	42.00	91.00	490.00
10011767	1	2	45	25.06	97.00	89.00	83	125	173.00	75.00	216.00	93.00	28.00	108.00	490.00
10009041	0	2	36	28.80	111.00	111.00	68	100	165.00	78.40	329.00	109.00	48.00	165.00	490.00
10010040	1	2	64	27.25	99.00	95.00	102	162	167.00	76.00	176.00	153.00	31.00	76.00	488.00
10006178	1	2	46	24.69	104.00	99.00	72	113	180.00	80.00	273.00	106.00	31.00	127.00	488.00
10006675	1	2	47	33.25	116.00	106.00	79	120	176.00	103.00	158.00	92.00	36.00	74.00	485.00
10000519	0	2	50	27.42	109.00	113.00	91	156	165.00	74.65	244.00	98.00	40.00	129.00	485.00
10008036	1	2	50	22.45	100.00	86.00	97	134	184.00	76.00	217.00	95.00	34.00	110.00	484.00
10004172	1	2	62	25.68	102.00	104.00	81	139	184.00	86.95	200.00	99.00	29.00	92.00	483.00
10002826	1	2	50	28.13	104.00	105.00	74	128	160.00	72.00	337.00	110.00	53.00	175.00	482.00
10006297	1	2	40	24.66	102.00	98.00	96	148	179.00	79.00	181.00	77.00	26.00	60.00	481.00
10006151	1	2	40	34.20	117.00	111.00	70	130	171.00	100.00	166.00	248.00	23.00	67.00	481.00
10009410	1	2	44	28.41	107.00	102.00	90	126	178.00	90.00	219.00	91.00	30.00	236.00	481.00
10002122	1	2	33	26.75	103.00	94.00	87	127	174.00	81.00	237.00	83.00	34.00	126.00	480.00
10011851	1	2	65	22.70	91.00	81.00	79	133	160.00	58.10	253.00	83.00	43.00	128.00	479.00
10004900	1	2	54	21.21	93.00	89.00	58	102	172.00	62.75	281.00	107.00	41.00	125.00	478.00
10010762	1	2	44	27.43	105.00	101.00	87	143	175.00	84.00	254.00	87.00	43.00	143.00	478.00
10007281	0	2	49	28.80	108.00	92.00	70	110	157.00	71.00	258.00	90.00	37.00	138.00	477.00
10009331	1	2	52	27.68	106.00	96.00	72	124	170.00	80.00	258.00	90.00	37.00	138.00	477.00
10002406	1	2	49	29.00	113.00	108.00	77	132	167.00	87.60	204.00	112.00	38.00	87.00	476.00
10015101	0	2	60	25.79	100.00	87.00	66	128	155.00	61.95	229.00	84.00	40.00	102.00	476.00
10007218	0	2	59	24.50	93.00	96.00	71	137	152.00	56.60	269.00	79.00	37.00	124.00	474.00
10009081	1	2	52	27.64	99.00	97.00	86	121	168.00	78.00	263.00	94.00	41.00	148.00	473.00
10000130	0	2	58	28.63	109.00	103.00	80	117	152.00	66.15	272.00	112.00	42.00	150.00	473.00
10005939	1	2	46	21.44	97.00	78.00	60	110	155.00	51.50	197.00	100.00	27.00	90.00	471.00
10007444	0	2	52	30.35	108.00	100.00	72	142	160.00	77.70	299.00	106.00	34.00	172.00	470.00
10004398	0	2	53	28.37	93.00	98.00	81	148	154.00	67.10	253.00	101.00	52.00	135.00	469.00
10012402	1	2	34	28.71	100.00	93.00	80	140	169.00	82.00	271.00	88.00	39.00	149.00	467.00
10006094	1	2	48	22.86	95.00	89.00	80	110	175.00	70.00	266.00	96.00	38.00	173.00	467.00
10006092	1	2	52	30.39	110.00	99.00	80	100	174.00	92.00	228.00	94.00	33.00	110.00	466.00
10007598	1	2	53	33.03	120.00	119.00	104	161	174.00	100.00	228.00	94.00	33.00	110.00	466.00
10000458	0	2	53	25.62	95.00	91.00	59	105	152.00	59.20	226.00	141.00	32.00	124.00	465.00
10002352	0	1	49	33.04	122.00	123.00	103	163	171.00	96.60	249.00	263.00	38.00	126.00	465.00
10011718	1	2	39	29.73	110.00	110.00	81	121	174.00	90.00	262.00	102.00	38.00	138.00	465.00
10006573	1	2	63	33.61	112.00	116.00	90	206	169.00	96.00	245.00	118.00	27.00	136.00	464.00
10003537	1	2	45	23.72	94.00	87.00	84	122	173.00	71.00	184.00	103.00	34.00	90.00	463.00
10009688	1	2	44	29.64	102.00	99.00	83	118	173.00	88.70	217.00	85.00	57.00	123.00	463.00
10007678	0	2	41	31.65	110.00	99.00	99	127	158.00	79.00	171.00	88.00	30.00	52.00	461.00
10010857	1	1	52	19.84	93.00	76.00	92	125	168.00	56.00	198.00	105.00	39.00	96.00	461.00
10009208	1	2	45	32.66	112.00	102.00	71	122	166.00	90.00	256.00	78.00	47.00	141.00	461.00
10007099	1	2	40	20.20	91.00	79.00	65	115	168.00	57.00	225.00	110.00	29.00	131.00	460.00
10000032	0	2	49	25.19	101.00	93.00	54	107	156.50	61.70	208.00	85.00	58.00	117.00	459.00
10014781	0	2	53	26.70	99.50	100.50	62	106	159.00	67.50	263.00	188.00	47.00	127.00	458.00
10008661	1	2	47	26.30	99.00	90.00	83	128	170.00	76.00	185.00	79.00	36.00	126.00	456.00
10002809	1	3	54	24.39	102.00	90.00	82	145	162.00	64.00	311.00	100.00	42.00	186.00	455.00
10000077	1	2	31	27.78	109.00	103.00	79	119	180.00	90.00	158.00	101.00	33.00	92.00	453.00
10002758	1	2	44	28.00	103.00	94.00	75	115	168.00	79.20	246.00	167.00	30.00	128.00	453.00
10007303	1	2	46	22.34	96.00	90.00	60	120	177.00	70.00	230.00	108.00	29.00	102.00	452.00
10001271	1	2	60	25.93	101.00	99.00	88	136	180.00	84.00	231.00	98.00	36.00	122.00	452.00
10002777	1	2	50	29.41	102.00	112.00	87	140	169.00	84.00	242.00	110.00	35.00	130.00	452.00
10012820	1	2	51	30.47	105.00	103.00	79	163	171.00	89.10	183.00	199.00	39.00	75.00	451.00
10012424	1	2	59	32.72	106.00	102.00	105	136	164.00	88.00	218.00	140.00	38.00	113.00	451.00
10006202	1	2	43	26.49	95.00	86.00	50	70	153.00	62.00	165.00	116.00	21.00	53.00	450.00
10008281	1	2	47	27.66	100.00	95.00	79	120	169.00	79.00	165.00	116.00	21.00	53.00	450.00
10003885	0	2	47	30.49	100.50	98.50	79	104	154.00	72.30	164.00	268.00	31.00	79.00	450.00
10002940	1	2	30	27.76	103.00	100.00	94	136	185.00	95.00	216.00	92.00	48.00	107.00	450.00
10002483	0	2	45	30.82	115.00	117.00	83	123	168.00	87.00	206.00	90.00	42.00	113.00	450.00
10008546	1	2	52	27.31	98.00	99.00	77	145	161.00	70.80	271.00	115.00	49.00	132.00	450.00
10005782	0	2	54	38.35	128.00	125.00	100	175	148.00	84.00	218.00	97.00	40.00	137.00	450.00
10009080	0	3	43	25.19	99.00	97.00	71	122	152.00	58.20	324.00	300.00	49.00	162.00	450.00
10013176	0	2	55	28.20	103.00	82.00	60	120	162.00	74.00	176.00	89.00	28.00	74.00	449.00
10004152	1	2	31	33.58	105.00	109.00	81	127	180.00	108.80	167.00	102.00	34.00	88.00	449.00
10014268	1	2	43	25.43	101.00	96.00	79	128	174.00	77.00	221.00	101.00	27.00	111.00	449.00
10005294	0	2	52	27.14	109.00	106.00	80	130	164.00	73.00	449.00	83.00	36.00	133.00	449.00
10012938	0	2	48	30.78	105.00	110.00	100	140	154.00	73.00	193.00	185.00	29.00	100.00	448.00
10002812	1	3	52	26.18	102.00	93.00	76	118	167.00	73.00	286.00	93.00	36.00	158.00	448.00
10007176	1	2	59	30.15	103.50	103.00	95	157	168.00	85.10	181.00	91.00	27.00	89.00	447.00
10014630	0	3	53	31.67	108.50	100.00	89	171	149.00	70.30	245.00	104.00	39.00	128.00	445.00
10011818	1	2	44	30.00	109.00	104.00	80	140	177.00	94.00	305.00	82.00	41.00	170.00	445.00
10007256	1	2	36	27.48	102.50	94.00	73	107	163.00	73.00	239.00	82.00	30.00	123.00	444.00
10014262	1	2	34	24.38	100.00	87.00	85	132	180.00	79.00	309.00	119.00	47.00	154.00	444.00
10009780	1	2	45	28.35	98.00	104.00	78	129	173.00	84.85	344.00	216.00	56.00	201.00	443.00
10004856	0	1	27	21.49	89.00	76.00	67	114	151.00	49.00	170.00	85.00	34.00	85.00	442.00
10011847	1	2	33	29.91	106.00	96.00	88	131	172.00	88.50	165.00	106.00	26.00	80.00	440.00
10000595	1	2	38	26.62	107.00	111.00	109	161	191.00	97.10	200.00	283.00	48.00	100.00	440.00
10002545	1	2	49	21.77	91.00	84.00	81	111	166.00	60.00	233.00	84.00	48.00	111.00	440.00
10007470	0	2	48	26.57	105.00	100.00	80	110	168.00	75.00	230.00	88.00	32.00	120.00	440.00
10003381	1	2	44	30.46	104.00	96.00	94	129	169.00	87.00	242.00	96.00	45.00	131.00	440.00
10008127	1	1	32	33.88	112.00	99.50	83	128	165.00	92.25	243.00	70.00	#NULL!	#NULL!	439.00
10001437	1	2	44	30.08	104.00	107.00	80	120	172.00	89.00	217.00	90.00	28.00	119.00	437.00
10011507	1	2	56	21.51	93.00	87.00	86	140	167.00	60.00	243.00	83.00	32.00	146.00	437.00
10005834	0	2	51	27.39	110.00	80.00	60	100	161.00	71.00	243.00	83.00	32.00	146.00	437.00
10009812	1	2	45	25.37	93.00	94.00	82	123	176.00	78.60	140.00	107.00	21.00	70.00	436.00
10014930	0	2	35	25.67	95.00	88.50	65	97	152.00	59.30	252.00	120.00	40.00	120.00	435.00
10001426	1	2	59	27.03	112.00	107.00	72	107	179.00	86.60	209.00	86.00	36.00	136.00	435.00
10001653	1	2	31	28.09	106.00	99.00	79	127	179.00	90.00	167.00	115.00	28.00	74.00	433.00
10007603	1	2	51	23.66	99.00	93.00	93	135	172.00	70.00	192.00	89.00	26.00	78.00	432.00
10005338	0	2	45	27.69	99.00	83.00	70	120	159.00	70.00	192.00	89.00	26.00	78.00	432.00
10009789	0	2	51	40.29	123.00	127.00	88	132	159.00	101.85	160.00	183.00	49.00	83.00	431.00
10002575	1	2	28	32.11	106.00	102.00	77	141	172.00	95.00	184.00	100.00	29.00	94.00	431.00
10012281	1	1	22	24.90	101.00	88.00	75	118	177.00	78.00	209.00	81.00	54.00	109.00	431.00
10009461	1	2	47	24.15	98.00	88.00	75	126	176.00	74.80	268.00	100.00	34.00	153.00	431.00
10005737	0	2	53	25.71	101.00	92.00	70	100	159.00	65.00	195.00	96.00	29.00	90.00	430.00
10002882	0	2	42	31.53	106.00	105.00	89	152	152.00	72.85	193.00	118.00	44.00	99.00	430.00
10011306	1	2	45	24.96	93.00	87.00	73	126	162.00	65.50	236.00	86.00	40.00	116.00	430.00
10008901	0	2	50	27.56	100.00	100.00	72	121	146.00	58.75	281.00	103.00	49.00	145.00	430.00
10007511	1	3	48	24.80	100.00	94.00	136	168	168.00	70.00	294.00	73.00	52.00	150.00	430.00
10001262	1	2	46	25.45	98.00	95.00	100	137	172.00	75.30	174.00	104.00	32.00	88.00	429.00
10000235	0	2	63	34.00	101.00	110.00	114	204	150.00	76.50	242.00	190.00	50.00	130.00	426.00
10003653	0	2	28	28.48	91.00	100.00	74	124	159.00	72.00	185.00	#NULL!	31.00	105.00	425.00
10001174	1	2	46	30.05	112.00	106.00	70	123	182.00	99.55	168.00	128.00	34.00	84.00	424.00
10010545	1	2	61	30.56	105.00	108.00	69	103	177.00	95.75	186.00	145.00	31.00	101.00	424.00
10009196	1	2	33	25.76	104.00	92.00	84	105	174.00	78.00	215.00	76.00	32.00	118.00	424.00
10009233	1	2	30	31.24	106.00	105.00	101	146	163.00	83.00	252.00	93.00	43.00	148.00	424.00
10014618	1	2	34	34.87	115.00	111.00	77	132	173.00	104.35	285.00	212.00	51.00	146.00	423.00
10014673	1	2	34	24.49	97.00	90.50	76	120	174.00	74.15	234.00	86.00	42.00	120.00	422.00
10008532	1	2	46	22.65	92.00	86.00	80	119	172.00	67.00	198.00	92.00	32.00	131.00	421.00
10006349	1	2	49	27.10	101.00	94.00	70	90	175.00	83.00	198.00	92.00	32.00	131.00	421.00
10009847	0	2	62	25.11	95.00	93.00	62	101	148.00	55.00	324.00	165.00	78.00	191.00	421.00
10014699	1	2	28	25.34	102.00	92.00	70	111	177.00	79.40	167.00	102.00	28.00	78.00	420.00
10013223	0	2	43	28.44	101.00	91.00	90	130	150.00	64.00	217.00	81.00	36.00	85.00	420.00
10007506	1	2	46	25.93	105.00	97.00	81	132	180.00	84.00	217.00	81.00	36.00	85.00	420.00
10014234	1	2	52	26.37	105.00	107.00	77	163	190.00	95.20	225.00	96.00	32.00	100.00	420.00
10013103	1	2	48	20.68	88.00	69.00	80	110	180.00	67.00	252.00	90.00	39.00	116.00	420.00
10003114	1	2	46	21.28	89.00	93.50	84	139	183.00	71.25	223.00	#NULL!	37.00	129.00	420.00
10000331	1	2	55	30.27	108.00	104.00	102	188	179.00	97.00	219.00	102.00	35.00	98.00	419.00
10012557	1	2	60	24.38	92.00	86.00	107	175	167.00	68.00	228.00	160.00	33.00	117.00	419.00
10001349	1	2	48	28.37	106.00	99.00	83	147	170.00	82.00	289.00	99.00	31.00	137.00	419.00
10002403	1	2	46	21.80	97.00	82.00	80	121	170.00	63.00	302.00	270.00	45.00	148.00	417.00
10013160	0	2	44	25.08	101.00	89.00	70	100	161.00	65.00	283.00	93.00	33.00	167.00	417.00
10007064	1	2	46	26.12	106.00	98.00	89	121	175.00	80.00	283.00	93.00	33.00	167.00	417.00
10006842	0	2	47	37.40	128.00	126.00	84	105	162.00	98.15	196.00	122.00	47.00	89.00	416.00
10005293	0	2	52	27.28	111.00	96.00	70	130	168.00	77.00	258.00	87.00	37.00	115.00	415.00
10011009	1	2	57	27.66	102.00	92.00	80	160	169.00	79.00	182.00	116.00	30.00	93.00	411.00
10007810	0	5	47	26.62	104.00	92.00	86	153	161.00	69.00	181.00	99.00	33.00	90.00	410.00
10014824	1	2	41	29.30	99.00	95.00	103	169	168.00	82.70	211.00	97.00	36.00	91.00	410.00
10001917	1	2	42	26.75	101.00	102.00	85	125	177.00	83.80	223.00	102.00	31.00	101.00	410.00
10014710	1	2	39	31.26	104.00	97.00	63	106	171.00	91.40	216.00	97.00	35.00	119.00	410.00
10010400	0	2	33	31.24	110.00	102.00	84	128	158.00	78.00	198.00	74.00	32.00	111.00	409.00
10008996	1	2	61	25.74	99.50	96.00	83	151	172.00	76.15	182.00	246.00	38.00	82.00	406.00
10004218	0	2	54	29.89	96.00	99.00	84	150	150.00	67.25	204.00	106.00	37.00	106.00	406.00
10000517	1	1	21	27.40	110.00	100.00	83	134	192.00	101.00	243.00	105.00	49.00	133.00	406.00
10001141	1	2	46	28.72	104.00	107.00	64	117	170.00	83.00	179.00	301.00	28.00	79.00	405.00
10001580	1	2	45	32.39	112.00	107.00	118	137	169.00	92.50	251.00	93.00	44.00	129.00	405.00
10012002	1	5	39	22.72	106.00	104.00	91	135	188.00	80.30	164.00	95.00	33.00	82.00	404.00
10012188	0	2	39	25.89	102.00	98.00	86	123	173.00	77.50	175.00	96.00	25.00	87.00	404.00
10011217	0	2	57	28.23	99.00	98.00	69	130	147.00	61.00	247.00	125.00	41.00	114.00	404.00
10004005	1	2	48	26.64	99.00	100.00	81	132	170.00	77.00	204.00	158.00	33.00	114.00	404.00
10004408	1	2	33	33.54	102.00	101.00	70	118	164.00	89.90	232.00	95.00	48.00	130.00	404.00
10001105	1	2	58	28.48	106.00	106.00	78	145	170.00	82.30	162.00	207.00	37.00	64.00	403.00
10001507	1	2	52	25.01	99.00	92.00	106	152	172.00	74.00	189.00	97.00	37.00	97.00	403.00
10002175	1	3	55	24.11	99.00	97.00	74	119	174.00	73.00	263.00	100.00	43.00	146.00	403.00
10001739	1	2	44	28.60	101.00	100.00	84	145	163.00	76.00	203.00	113.00	35.00	110.00	402.00
10003101	0	2	45	21.40	84.00	85.00	72	114	157.00	52.65	128.00	113.00	28.00	66.00	400.00
10009440	1	2	29	27.00	110.00	96.00	83	164	179.00	86.50	190.00	323.00	35.00	110.00	400.00
10008047	1	2	50	24.22	96.00	90.00	89	143	170.00	70.00	265.00	113.00	37.00	146.00	400.00
10008481	1	2	46	25.99	106.00	99.00	98	140	181.00	85.15	325.00	105.00	53.00	170.00	400.00
10006896	1	2	35	22.28	95.00	86.00	70	111	176.00	69.00	266.00	96.00	40.00	150.00	399.00
10010277	0	2	54	28.80	107.00	105.00	64	115	157.00	71.00	170.00	105.00	29.00	88.00	398.00
10002146	1	2	50	24.86	97.00	93.00	84	122	169.00	71.00	192.00	95.00	39.00	91.00	398.00
10001407	1	2	44	26.40	103.00	97.00	94	132	173.00	79.00	220.00	85.00	26.00	122.00	398.00
10004004	1	2	52	24.94	100.00	90.00	83	143	160.00	63.85	212.00	103.00	27.00	123.00	398.00
10000859	1	2	54	26.17	97.00	95.00	77	106	160.00	67.00	242.00	102.00	38.00	135.00	398.00
10002214	1	2	51	25.71	94.00	91.00	77	128	165.00	70.00	185.00	95.00	32.00	87.00	397.00
10002080	1	1	46	26.16	98.00	94.00	90	140	173.00	78.30	194.00	83.00	38.00	89.00	397.00
10003909	1	2	62	29.71	112.00	105.00	78	122	175.00	91.00	224.00	136.00	35.00	115.00	397.00
10011197	0	2	57	26.12	103.00	96.00	78	144	149.00	58.00	173.00	131.00	34.00	92.00	396.00
10005218	0	2	61	26.02	105.00	100.00	74	138	160.00	66.60	257.00	109.00	43.00	126.00	396.00
10008003	1	2	40	29.63	106.00	101.00	93	137	180.00	96.00	237.00	89.00	37.00	141.00	396.00
10005477	1	2	43	29.98	106.00	105.00	84	131	178.00	95.00	224.00	95.00	34.00	129.00	395.00
10000109	1	2	49	29.39	117.00	115.00	82	124	189.00	105.00	286.00	166.00	38.00	170.00	395.00
10012216	1	2	33	38.93	120.00	115.00	96	131	165.00	106.00	216.00	93.00	37.00	115.00	394.00
10005071	1	2	61	24.25	99.00	93.00	69	107	169.00	69.25	259.00	88.00	49.00	121.00	394.00
10002179	1	2	48	21.51	94.00	85.00	71	116	167.00	60.00	255.00	94.00	36.00	123.00	394.00
10014281	1	2	51	33.91	112.00	109.00	96	133	162.00	89.00	302.00	246.00	49.00	149.00	394.00
10007148	0	2	44	27.03	102.00	96.00	70	90	149.00	60.00	285.00	100.00	26.00	157.00	394.00
10009570	1	2	58	22.79	100.00	87.00	71	107	174.00	69.00	247.00	113.00	43.00	132.00	393.00
10010383	0	2	52	36.31	115.00	111.00	84	134	153.00	85.00	199.00	93.00	34.00	101.00	392.00
10004076	1	2	46	25.91	97.00	95.00	74	113	165.00	70.55	244.00	90.00	55.00	126.00	392.00
10009297	0	2	60	32.85	117.00	108.00	81	143	158.00	82.00	257.00	62.00	48.00	134.00	392.00
10010174	0	2	53	26.02	103.00	91.00	93	153	148.00	57.00	199.00	85.00	40.00	103.00	391.00
10005178	1	2	51	28.31	105.00	96.00	69	125	166.00	78.00	207.00	94.00	39.00	117.00	391.00
10009466	1	2	42	22.89	96.00	93.00	80	132	186.00	79.20	226.00	87.00	56.00	120.00	391.00
10014624	0	2	35	34.82	119.00	114.00	75	123	163.00	92.50	216.00	98.00	33.00	122.00	391.00
10007906	1	2	50	26.06	99.00	92.00	76	119	173.00	78.00	237.00	97.00	37.00	124.00	391.00
10000096	0	2	52	27.58	108.00	102.00	75	119	161.00	71.50	264.00	96.00	50.00	151.00	391.00
10002630	1	2	56	26.00	103.00	105.00	85	143	163.30	79.00	287.00	106.00	54.00	174.00	391.00
10004495	1	2	44	28.96	99.00	91.00	82	121	165.00	78.85	187.00	98.00	45.00	91.00	390.00
10003822	0	3	65	22.56	92.00	82.00	77	140	157.00	55.60	207.00	84.00	52.00	102.00	390.00
10006408	1	2	53	35.28	110.00	116.00	97	147	174.00	106.80	244.00	102.00	33.00	118.00	390.00
10014884	1	2	28	31.44	104.00	98.00	83	125	172.00	93.00	280.00	111.00	43.00	131.00	390.00
10001671	1	2	40	34.48	118.00	112.00	90	150	185.00	118.00	253.00	107.00	38.00	153.00	390.00
10002265	1	2	36	22.34	101.00	89.00	110	144	177.00	70.00	324.00	107.00	43.00	179.00	390.00
10006059	0	2	63	26.40	93.00	99.00	58	100	147.00	57.05	186.00	79.00	32.00	83.00	389.00
10014374	1	2	46	25.25	96.00	84.00	80	126	172.00	74.70	187.00	101.00	41.00	86.00	389.00
10007911	0	2	37	25.30	93.00	92.00	88	152	154.00	60.00	189.00	93.00	47.00	95.00	389.00
10011294	1	2	42	27.45	100.00	88.00	80	114	169.00	78.40	223.00	105.00	36.00	118.00	389.00
10000515	1	2	58	27.71	102.00	98.00	83	149	157.00	68.30	217.00	109.00	44.00	119.00	389.00
10004264	0	2	64	24.56	90.00	100.00	67	119	154.00	58.25	228.00	218.00	40.00	126.00	389.00
10001585	1	2	50	24.18	95.00	89.00	79	114	153.00	56.60	234.00	108.00	40.00	127.00	389.00
10010527	0	2	45	25.34	105.00	102.00	89	139	165.00	69.00	285.00	99.00	45.00	151.00	389.00
10014108	1	2	51	29.47	115.00	106.00	80	130	167.00	82.20	216.00	93.00	38.00	96.00	388.00
10009362	1	5	41	29.02	102.00	95.00	68	130	165.00	79.00	205.00	93.00	39.00	119.00	388.00
10011648	1	2	56	29.05	108.00	111.00	118	172	177.00	91.00	234.00	158.00	45.00	121.00	388.00
10011803	0	2	56	28.55	109.00	100.00	93	143	161.00	74.00	229.00	92.00	40.00	123.00	388.00
10002628	1	2	46	20.00	92.00	83.00	69	109	171.00	59.60	241.00	88.00	45.00	148.00	388.00
10001391	1	2	47	26.90	110.00	109.00	81	117	179.00	86.20	252.00	117.00	25.00	74.00	387.00
10005036	1	2	33	25.90	107.00	90.00	86	138	179.00	83.00	191.00	95.00	36.00	107.00	387.00
10012500	1	2	58	25.76	92.00	96.00	73	139	168.00	72.70	206.00	79.00	35.00	107.00	387.00
10005259	0	2	36	21.36	93.00	79.00	60	110	159.00	54.00	278.00	76.00	29.00	157.00	387.00
10012539	0	2	52	30.61	98.00	99.00	82	152	140.00	60.00	208.00	97.00	37.00	110.00	386.00
10009428	1	2	40	30.16	107.00	100.00	42	96	174.00	91.30	255.00	91.00	46.00	132.00	386.00
10007565	0	2	48	32.89	115.00	98.00	65	118	152.00	76.00	271.00	111.00	41.00	144.00	386.00
10008061	1	2	54	23.53	98.00	87.00	87	132	170.00	68.00	250.00	94.00	41.00	144.00	386.00
10006347	1	2	57	22.94	99.00	93.00	80	130	182.00	76.00	250.00	94.00	41.00	144.00	386.00
10005492	0	2	48	30.46	101.00	92.00	70	120	159.00	77.00	237.00	111.00	31.00	126.00	385.00
10001362	0	4	58	40.13	116.00	116.00	82	124	151.00	91.50	250.00	143.00	45.00	137.00	385.00
10014808	0	2	48	28.52	105.00	102.50	86	146	160.00	73.00	272.00	103.00	42.00	129.00	384.00
10002133	0	2	54	29.69	111.00	96.00	77	122	160.00	76.00	251.00	114.00	44.00	142.00	384.00
10010021	1	2	56	24.30	94.00	90.00	92	146	161.00	63.00	163.00	66.00	27.00	66.00	383.00
10004492	1	1	32	19.62	92.00	89.00	97	146	182.00	65.00	156.00	92.00	42.00	69.00	383.00
10007873	0	2	44	27.89	104.00	92.00	86	128	155.00	67.00	160.00	94.00	33.00	97.00	383.00
10007550	0	4	55	31.86	111.00	106.00	86	164	163.00	84.65	214.00	97.00	32.00	97.00	383.00
10009538	1	2	36	24.55	101.00	98.00	63	121	180.00	79.55	205.00	156.00	44.00	100.00	383.00
10014382	1	2	51	28.94	98.00	101.00	61	106	162.00	75.95	255.00	155.00	41.00	135.00	383.00
10001650	1	2	49	30.48	105.00	104.00	95	141	166.00	84.00	293.00	109.00	49.00	156.00	383.00
10002674	1	2	53	26.00	101.00	105.00	80	115	165.00	78.70	238.00	119.00	41.00	156.00	383.00
10001798	1	2	41	29.79	108.00	104.00	99	156	170.50	86.60	167.00	102.00	38.00	84.00	382.00
10001273	1	2	47	21.98	95.00	89.00	80	130	181.00	72.00	166.00	226.00	30.00	87.00	382.00
10004336	1	2	53	29.58	101.00	97.00	98	152	170.00	85.15	184.00	108.00	36.00	98.00	382.00
10010838	0	3	50	30.43	110.00	106.00	68	113	166.00	83.85	267.00	184.00	47.00	154.00	382.00
10009187	1	2	37	30.61	107.00	105.00	62	115	178.00	97.00	174.00	88.00	31.00	91.00	381.00
10003575	1	2	64	21.04	90.00	88.00	62	119	157.50	52.20	212.00	99.00	38.00	111.00	381.00
10004262	1	2	54	22.97	96.00	93.00	78	121	175.00	70.35	173.00	113.00	37.00	81.00	380.00
10009519	0	2	54	32.91	114.50	114.00	76	142	154.00	78.05	175.00	101.00	33.00	105.00	380.00
10002469	1	2	65	26.64	105.00	94.00	64	149	155.00	64.00	217.00	94.00	54.00	114.00	380.00
10003860	0	2	51	34.45	118.50	114.50	75	120	162.00	90.40	239.00	226.00	44.00	131.00	380.00
10007128	1	2	43	27.01	99.00	94.00	80	100	161.00	70.00	184.00	78.00	28.00	78.00	379.00
10007486	0	2	46	24.34	91.00	85.00	60	100	157.00	60.00	219.00	105.00	30.00	141.00	379.00
10008416	1	2	47	25.88	102.00	100.00	93	153	178.00	82.00	219.00	105.00	30.00	141.00	379.00
10007547	0	2	49	31.29	105.50	105.00	63	102	152.00	72.30	362.00	131.00	#NULL!	#NULL!	378.00
10002996	0	2	47	26.64	99.00	93.00	88	136	160.00	68.20	195.00	108.00	52.00	97.00	378.00
10010196	0	2	25	28.44	107.00	90.00	77	115	158.00	71.00	226.00	77.00	37.00	114.00	378.00
10012330	1	2	57	31.62	100.00	111.00	93	154	163.00	84.00	194.00	96.00	40.00	100.00	377.00
10011973	1	2	30	26.25	106.00	99.00	80	134	181.00	86.00	204.00	103.00	37.00	102.00	377.00
10011564	1	2	34	27.97	104.00	95.00	78	124	167.00	78.00	218.00	86.00	38.00	106.00	377.00
10006722	1	2	54	24.90	99.00	89.00	80	110	177.00	78.00	214.00	86.00	31.00	108.00	377.00
10000137	0	4	54	24.33	101.00	100.00	74	121	162.50	64.25	200.00	87.00	58.00	100.00	376.00
10000749	0	2	56	23.76	95.00	84.00	85	127	152.00	54.90	199.00	90.00	39.00	101.00	376.00
10004422	1	2	46	30.38	99.00	103.00	84	126	174.00	91.75	190.00	119.00	31.00	108.00	376.00
10009962	1	2	51	28.62	99.00	89.00	83	130	153.00	67.00	249.00	90.00	42.00	118.00	375.00
10012429	1	2	30	35.90	126.00	116.00	79	150	181.00	117.60	226.00	80.00	35.00	128.00	375.00
10010759	0	2	56	30.73	98.00	101.00	80	122	152.00	71.00	220.00	111.00	37.00	130.00	375.00
10008091	0	2	40	21.23	93.00	70.00	86	121	158.00	53.00	192.00	80.00	39.00	96.00	374.00
10002522	1	2	49	27.46	101.00	102.00	96	149	179.00	88.00	216.00	107.00	48.00	110.00	374.00
10004652	1	2	61	27.29	95.00	94.00	80	126	166.00	75.20	156.00	90.00	29.00	72.00	373.00
10012781	1	2	38	29.23	106.00	101.00	63	120	178.00	92.60	178.00	95.00	29.00	94.00	373.00
10006466	1	2	48	31.56	120.00	111.00	89	127	178.00	100.00	243.00	110.00	34.00	136.00	373.00
10006173	1	2	62	32.74	112.00	113.00	92	145	173.00	98.00	279.00	120.00	47.00	143.00	373.00
10006952	0	3	57	32.48	122.00	121.00	88	147	151.00	74.05	331.00	100.00	52.00	167.00	373.00
10005553	1	2	45	30.42	110.00	108.00	75	123	172.00	90.00	300.00	97.00	46.00	176.00	373.00
10000906	1	2	46	32.33	108.00	103.00	76	128	175.00	99.00	233.00	82.00	30.00	117.00	372.00
10007690	0	2	59	25.58	102.00	105.00	70	110	166.00	70.50	185.00	78.00	32.00	80.00	371.00
10005884	1	2	45	23.99	100.00	96.00	76	119	178.00	76.00	185.00	78.00	32.00	80.00	371.00
10002612	1	2	51	25.21	107.00	102.00	81	123	182.00	83.50	241.00	271.00	53.00	137.00	371.00
10004992	0	2	29	24.44	96.00	87.00	75	110	158.00	61.00	178.00	87.00	26.00	104.00	370.00
10000160	1	2	43	27.04	99.00	92.00	76	121	172.00	80.00	209.00	109.00	51.00	116.00	370.00
10011638	1	2	61	27.94	100.00	100.00	85	146	166.00	77.00	232.00	93.00	38.00	120.00	370.00
10011331	0	2	50	29.51	109.00	110.00	63	106	155.00	70.90	237.00	89.00	35.00	117.00	369.00
10009092	0	2	60	25.44	96.00	80.00	78	130	151.00	58.00	229.00	91.00	40.00	125.00	369.00
10004527	0	2	61	27.36	101.00	104.00	76	129	157.00	67.45	248.00	153.00	46.00	140.00	369.00
10009423	1	2	45	23.45	96.00	83.00	76	150	178.00	74.30	250.00	304.00	48.00	150.00	369.00
10009155	1	1	29	23.83	95.00	88.00	71	115	160.00	61.00	227.00	70.00	36.00	109.00	368.00
10008067	0	2	48	24.75	97.00	91.00	75	110	157.00	61.00	256.00	101.00	36.00	149.00	368.00
10008204	1	2	50	30.90	109.00	106.00	79	124	172.00	91.40	255.00	122.00	#NULL!	#NULL!	367.00
10004949	1	2	51	27.58	103.00	98.00	67	118	166.00	76.00	205.00	104.00	46.00	99.00	367.00
10005078	1	2	32	25.68	110.50	99.00	77	123	178.00	81.35	229.00	87.00	37.00	104.00	367.00
10009882	0	2	58	23.10	94.00	91.00	72	122	159.00	58.40	266.00	113.00	60.00	130.00	367.00
10014632	0	2	31	25.93	103.00	93.50	72	101	162.00	68.05	261.00	83.00	45.00	141.00	367.00
10002631	1	5	49	25.00	105.00	97.00	81	137	176.00	76.10	255.00	95.00	61.00	153.00	367.00
10000310	1	1	44	27.33	96.50	89.50	69	106	169.00	78.05	212.00	100.00	41.00	113.00	366.00
10006746	0	2	42	27.05	105.00	86.00	80	110	162.00	71.00	274.00	240.00	47.00	136.00	366.00
10010993	0	2	65	24.11	92.00	95.00	60	100	144.00	50.00	281.00	82.00	46.00	154.00	366.00
10012070	1	2	35	26.53	98.00	88.00	71	118	166.00	73.10	150.00	92.00	31.00	70.00	365.00
10001461	1	2	49	26.00	103.00	94.00	78	115	163.50	69.50	202.00	86.00	28.00	92.00	365.00
10002619	1	2	49	28.00	106.00	99.00	86	119	169.00	83.60	167.00	92.00	41.00	98.00	365.00
10006869	1	2	53	25.35	102.00	94.00	100	160	172.00	75.00	255.00	#NULL!	37.00	132.00	365.00
10007183	0	2	46	27.03	92.00	83.00	50	90	149.00	60.00	312.00	87.00	42.00	175.00	365.00
10001603	1	2	47	26.57	103.00	102.00	78	124	182.00	88.00	181.00	98.00	33.00	97.00	364.00
10014757	1	2	41	24.63	98.00	93.00	75	115	177.00	77.15	231.00	97.00	41.00	123.00	364.00
10011290	0	2	34	27.39	106.00	104.00	69	115	148.00	60.00	302.00	94.00	89.00	138.00	364.00
10013324	0	2	44	32.89	112.00	112.00	89	139	153.00	77.00	188.00	91.00	28.00	105.00	363.00
10012394	1	2	49	24.16	99.00	89.00	85	130	169.00	69.00	232.00	92.00	41.00	116.00	363.00
10001883	1	2	53	31.33	106.00	104.00	82	122	171.00	91.60	235.00	98.00	33.00	125.00	363.00
10007724	1	2	55	24.01	94.00	88.00	84	127	162.00	63.00	240.00	115.00	43.00	130.00	363.00
10001985	1	2	50	24.31	94.00	94.00	77	138	174.00	73.60	226.00	120.00	39.00	135.00	363.00
10011615	0	5	52	26.56	101.00	101.00	85	134	160.00	68.00	223.00	324.00	47.00	108.00	362.00
10004976	1	2	34	25.62	106.00	90.00	91	128	180.00	83.00	213.00	89.00	43.00	116.00	362.00
10002689	1	2	43	25.65	98.00	91.00	74	123	164.00	69.00	225.00	102.00	44.00	123.00	362.00
10002799	1	2	37	21.80	100.00	91.00	80	124	174.00	66.00	222.00	92.00	35.00	126.00	362.00
10008158	0	2	41	22.64	100.00	82.00	70	100	153.00	53.00	238.00	100.00	35.00	141.00	362.00
10008486	1	2	40	24.34	99.00	90.00	82	136	172.00	72.00	238.00	100.00	35.00	141.00	362.00
10004340	1	1	24	28.73	110.00	95.00	83	134	180.00	93.10	165.00	104.00	49.00	79.00	361.00
10002916	1	2	27	24.98	102.00	90.00	70	130	170.00	72.20	209.00	107.00	37.00	116.00	361.00
10010520	0	1	42	47.85	140.00	136.00	91	120	146.00	102.00	220.00	78.00	33.00	114.00	360.00
10008095	0	2	49	28.13	101.00	96.00	90	130	152.00	65.00	243.00	82.00	28.00	123.00	360.00
10002854	1	2	52	34.31	117.00	117.00	112	174	169.00	98.00	244.00	284.00	35.00	135.00	360.00
10006194	1	2	57	29.38	106.00	104.00	97	151	165.00	80.00	352.00	82.00	53.00	194.00	360.00
10010954	0	3	61	37.50	125.00	118.00	95	134	160.00	96.00	153.00	96.00	37.00	70.00	359.00
10010064	1	2	52	26.49	97.00	96.00	103	146	166.00	73.00	172.00	204.00	36.00	90.00	359.00
10008624	0	2	65	28.67	110.00	103.00	110	170	166.00	79.00	207.00	95.00	37.00	110.00	359.00
10013173	0	2	43	28.44	107.00	91.00	50	80	158.00	71.00	228.00	83.00	27.00	115.00	359.00
10002475	1	2	54	26.89	102.00	97.00	99	138	167.00	75.00	427.00	108.00	44.00	135.00	359.00
10007578	0	2	53	28.60	107.00	103.00	93	144	163.00	76.00	263.00	105.00	44.00	142.00	359.00
10000535	1	2	48	24.84	96.00	92.00	90	150	163.00	66.00	289.00	281.00	45.00	158.00	359.00
10014336	1	2	44	32.05	115.00	112.00	95	148	181.00	105.00	303.00	115.00	43.00	162.00	359.00
10001991	1	2	30	22.53	93.00	90.00	70	132	185.00	77.10	122.00	101.00	36.00	64.00	358.00
10004771	1	5	53	28.50	107.00	102.00	95	138	164.00	76.65	235.00	93.00	34.00	110.00	358.00
10001457	1	2	45	29.83	112.00	110.00	76	126	174.00	90.30	226.00	103.00	43.00	114.00	358.00
10008054	1	2	50	28.74	109.00	108.00	97	154	174.00	87.00	269.00	100.00	46.00	151.00	358.00
10011486	1	2	40	28.78	100.00	94.00	84	133	169.00	82.20	325.00	322.00	57.00	189.00	358.00
10004231	1	2	35	26.06	103.00	101.00	72	101	173.00	78.00	173.00	102.00	46.00	85.00	357.00
10005387	1	2	52	25.28	96.00	89.00	92	187	166.00	69.65	221.00	94.00	44.00	112.00	357.00
10001719	0	3	58	26.23	100.00	97.00	83	147	153.00	61.40	232.00	94.00	50.00	123.00	357.00
10001110	1	1	45	23.56	101.00	94.00	83	125	168.00	66.50	144.00	92.00	29.00	68.00	356.00
10001932	1	5	44	27.48	101.00	97.00	87	125	163.00	73.00	193.00	85.00	26.00	95.00	356.00
10003045	0	1	53	30.02	106.00	105.00	85	111	157.00	74.00	207.00	119.00	46.00	113.00	356.00
10004475	1	2	33	24.16	98.00	92.00	76	116	175.00	74.00	220.00	94.00	42.00	123.00	356.00
10014423	1	2	39	25.35	99.00	90.00	84	131	172.00	75.00	243.00	106.00	41.00	124.00	356.00
10006097	1	2	52	18.83	92.00	70.00	50	80	180.00	61.00	179.00	88.00	25.00	92.00	355.00
10002969	1	2	51	23.00	93.00	90.00	80	117	164.00	62.30	188.00	95.00	23.00	98.00	355.00
10003631	1	2	35	18.14	94.00	80.00	73	105	166.00	50.00	196.00	106.00	33.00	101.00	355.00
10001681	1	2	51	28.72	105.00	98.00	90	160	170.00	83.00	204.00	164.00	26.00	105.00	355.00
10005802	0	2	50	27.18	109.00	95.00	90	130	165.00	74.00	216.00	89.00	41.00	106.00	355.00
10002049	0	2	61	34.31	122.00	106.00	70	162	158.00	85.65	243.00	108.00	37.00	139.00	355.00
10005353	1	2	54	26.18	102.00	93.00	93	154	167.00	73.00	246.00	91.00	36.00	140.00	355.00
10008310	0	2	49	25.56	90.00	90.00	60	90	144.00	53.00	249.00	82.00	37.00	141.00	355.00
10011021	0	2	61	26.29	102.00	102.00	83	159	154.00	62.35	333.00	96.00	56.00	162.00	355.00
10001038	1	2	60	23.66	95.00	92.00	103	172	172.00	70.00	274.00	108.00	44.00	159.00	354.00
10011599	1	2	49	27.55	94.00	102.00	86	127	165.00	75.00	321.00	261.00	41.00	179.00	354.00
10009542	0	2	52	30.60	108.00	106.00	81	135	152.00	70.70	247.00	110.00	53.00	134.00	353.00
10000025	0	2	58	29.32	107.00	105.00	94	141	161.00	76.00	269.00	214.00	50.00	154.00	353.00
10007093	1	2	44	24.49	106.00	95.00	87	127	183.00	82.00	264.00	101.00	33.00	159.00	353.00
10004082	1	2	55	33.04	119.00	110.00	77	120	170.00	95.50	201.00	97.00	48.00	107.00	352.00
10000992	1	2	45	28.04	102.00	100.00	80	119	167.00	78.20	219.00	92.00	53.00	118.00	352.00
10009731	1	2	41	29.68	106.00	103.00	95	130	177.00	93.00	209.00	97.00	37.00	120.00	352.00
10001014	1	2	42	24.54	102.00	99.00	90	130	176.00	76.00	238.00	84.00	48.00	123.00	352.00
10006669	1	2	47	20.57	96.00	82.00	75	108	175.00	63.00	183.00	104.00	35.00	89.00	351.00
10001460	1	2	46	24.83	99.00	95.00	86	133	168.50	70.50	242.00	98.00	41.00	121.00	351.00
10006670	1	2	49	27.08	105.00	106.00	99	135	174.00	82.00	233.00	97.00	33.00	131.00	351.00
10002838	1	4	46	29.67	114.00	102.00	92	135	178.00	94.00	266.00	93.00	34.00	134.00	351.00
10013379	1	2	51	25.33	98.00	91.00	68	115	150.00	57.00	132.00	303.00	33.00	65.00	350.00
10002275	1	2	41	26.30	105.00	98.00	92	136	170.00	76.00	156.00	110.00	25.00	76.00	350.00
10005489	0	1	41	20.82	91.00	76.00	60	90	147.00	45.00	219.00	72.00	34.00	102.00	350.00
10004050	1	2	48	25.67	100.00	95.00	85	143	176.00	79.50	210.00	115.00	45.00	110.00	350.00
10008641	1	2	59	22.78	94.00	83.00	57	120	171.00	66.60	234.00	101.00	51.00	115.00	350.00
10004242	0	2	55	24.69	93.50	95.00	68	115	163.00	65.60	214.00	128.00	48.00	124.00	350.00
10004140	0	2	62	25.29	93.00	92.50	70	114	153.00	59.20	233.00	107.00	46.00	127.00	350.00
10004259	1	2	47	23.20	92.00	92.50	78	119	173.00	69.45	253.00	241.00	52.00	133.00	350.00
10006981	1	2	46	27.17	106.00	100.00	110	139	182.00	90.00	231.00	92.00	43.00	138.00	350.00
10002947	0	2	56	30.36	99.00	110.00	86	133	154.00	72.00	268.00	95.00	53.00	152.00	350.00
10014766	0	3	55	36.52	127.00	125.00	63	118	154.00	86.60	206.00	83.00	40.00	105.00	349.00
10005077	1	2	50	31.71	107.00	104.00	89	142	174.00	96.00	192.00	80.00	29.00	111.00	349.00
10008044	1	2	52	30.07	107.00	103.00	96	153	173.00	90.00	215.00	109.00	38.00	113.00	349.00
10012969	0	2	61	33.28	120.00	116.00	79	129	156.00	81.00	227.00	145.00	42.00	120.00	349.00
10011553	1	2	50	28.07	106.00	100.00	84	120	183.00	94.00	138.00	93.00	26.00	71.00	348.00
10000554	1	2	63	25.78	100.00	98.00	92	151	170.00	74.50	185.00	101.00	36.00	101.00	348.00
10015010	0	2	53	36.30	118.00	117.00	66	139	154.00	86.10	245.00	117.00	54.00	115.00	348.00
10014505	1	3	49	22.06	93.00	90.00	71	117	169.00	63.00	258.00	99.00	43.00	138.00	348.00
10005049	0	2	54	27.00	105.00	99.00	66	122	158.00	67.40	288.00	104.00	37.00	147.00	348.00
10011609	1	1	48	35.61	116.00	115.00	87	138	161.00	92.30	284.00	116.00	47.00	170.00	348.00
10011527	1	4	63	29.76	113.00	109.00	96	141	170.00	86.00	183.00	91.00	46.00	88.00	347.00
10012822	1	2	52	31.33	108.00	102.00	87	144	172.00	92.70	193.00	159.00	45.00	100.00	347.00
10010515	0	2	41	24.98	110.00	96.00	84	120	165.00	68.00	193.00	70.00	39.00	105.00	347.00
10007794	1	2	34	25.08	104.00	97.00	67	139	183.00	84.00	220.00	112.00	29.00	113.00	347.00
10005253	0	2	44	26.22	97.00	92.00	90	120	155.00	63.00	256.00	89.00	28.00	149.00	347.00
10008536	1	2	54	28.67	116.00	103.00	87	135	183.00	96.00	256.00	89.00	28.00	149.00	347.00
10011363	0	2	30	36.89	120.00	115.00	82	134	163.00	98.00	211.00	105.00	39.00	117.00	346.00
10009475	1	2	40	26.43	102.00	96.00	85	133	181.00	86.60	261.00	74.00	56.00	147.00	346.00
10011115	1	2	46	30.74	103.00	93.00	84	130	173.00	92.00	160.00	103.00	41.00	85.00	345.00
10006418	0	2	39	25.59	103.00	79.00	70	115	163.00	68.00	178.00	99.00	32.00	101.00	345.00
10007969	1	2	41	25.28	101.00	98.00	102	154	179.00	81.00	178.00	99.00	32.00	101.00	345.00
10003425	0	2	37	25.11	104.00	93.00	69	108	166.00	69.20	215.00	95.00	37.00	122.00	345.00
10002710	1	1	32	23.57	92.00	85.00	87	143	176.00	73.00	217.00	124.00	32.00	122.00	345.00
10004748	0	3	35	27.65	104.50	90.50	85	120	151.00	63.05	263.00	83.00	39.00	125.00	345.00
10000546	0	2	65	31.89	100.00	120.00	79	137	158.00	79.60	231.00	122.00	46.00	127.00	345.00
10007576	0	3	53	23.88	95.00	98.00	70	129	161.00	61.90	245.00	96.00	41.00	136.00	345.00
10010596	1	2	53	24.66	98.00	93.00	91	145	179.00	79.00	245.00	180.00	36.00	155.00	345.00
10008545	0	2	48	33.57	117.00	114.00	63	149	163.00	89.20	290.00	97.00	54.00	157.00	345.00
10012468	1	2	43	26.06	95.00	94.00	93	143	172.00	77.10	198.00	121.00	32.00	105.00	344.00
10009657	1	2	50	26.51	102.00	101.00	85	132	178.00	84.00	157.00	116.00	42.00	76.00	343.00
10013613	1	2	48	24.00	103.00	96.00	79	118	182.00	79.50	229.00	87.00	60.00	115.00	343.00
10011535	0	2	60	29.84	106.00	103.00	94	174	155.00	71.70	253.00	144.00	40.00	131.00	343.00
10015080	1	2	48	25.41	100.00	95.00	80	136	178.00	80.50	243.00	75.00	40.00	133.00	343.00
10002752	1	2	34	25.00	102.00	90.00	62	112	177.00	76.50	280.00	106.00	34.00	156.00	343.00
10009692	1	2	54	27.82	101.00	95.00	93	140	162.00	73.00	126.00	91.00	30.00	57.00	342.00
10002715	1	2	53	30.12	106.00	101.00	102	158	165.00	82.00	170.00	132.00	30.00	88.00	342.00
10009708	1	2	46	29.32	101.00	95.00	81	126	161.00	76.00	176.00	91.00	37.00	91.00	342.00
10005002	0	2	36	23.44	95.00	90.00	69	107	160.00	60.00	174.00	93.00	33.00	95.00	342.00
10014816	0	2	40	29.98	103.00	94.00	70	114	160.00	76.75	233.00	110.00	51.00	105.00	342.00
10008169	0	2	61	23.51	107.00	92.00	60	100	165.00	64.00	247.00	116.00	39.00	124.00	342.00
10005791	1	2	39	24.31	92.00	91.00	79	119	166.00	67.00	216.00	160.00	35.00	130.00	342.00
10007316	1	2	48	19.37	95.00	79.00	70	110	176.00	60.00	257.00	108.00	34.00	155.00	342.00
10007629	1	2	44	29.06	114.00	112.00	102	142	191.00	106.00	257.00	108.00	34.00	155.00	342.00
10003128	1	2	60	28.16	106.00	99.00	67	120	160.00	72.10	160.00	211.00	30.00	89.00	341.00
10006673	0	2	41	24.96	104.00	94.00	80	100	171.00	73.00	218.00	89.00	39.00	101.00	341.00
10004698	1	2	42	30.77	117.00	113.00	73	124	189.00	109.90	212.00	94.00	32.00	105.00	341.00
10008029	0	2	52	31.01	110.00	110.00	83	116	147.00	67.00	247.00	97.00	32.00	133.00	341.00
10001333	1	3	49	25.29	97.00	95.00	70	99	170.00	73.10	225.00	84.00	33.00	135.00	341.00
10001861	1	2	49	31.60	113.00	109.00	99	130	177.00	99.00	267.00	92.00	41.00	150.00	341.00
10006925	1	2	31	31.84	108.00	103.00	73	109	167.00	88.80	192.00	94.00	36.00	93.00	340.00
10001205	1	2	44	25.65	105.00	107.00	66	112	180.00	83.10	201.00	101.00	33.00	98.00	340.00
10004163	0	2	61	23.99	92.50	88.00	72	132	163.00	63.75	217.00	103.00	43.00	105.00	340.00
10013023	0	1	56	28.17	100.00	85.00	80	110	141.00	56.00	171.00	96.00	31.00	109.00	340.00
10008495	0	5	44	23.62	100.00	63.00	80	120	162.00	62.00	171.00	96.00	31.00	109.00	340.00
10003792	1	2	36	25.16	102.00	82.50	76	137	185.00	86.10	263.00	125.00	93.00	117.00	340.00
10000755	0	4	56	37.38	120.00	110.00	70	137	160.00	95.70	214.00	120.00	41.00	118.00	340.00
10006434	1	2	44	25.15	102.00	91.00	81	126	172.00	74.40	248.00	99.00	34.00	133.00	340.00
10008902	0	2	25	31.24	103.00	102.00	70	117	155.00	75.05	264.00	101.00	46.00	136.00	340.00
10012430	0	2	62	29.92	96.00	108.00	58	130	159.00	75.65	289.00	193.00	46.00	181.00	340.00
10013470	1	2	58	22.34	89.00	80.00	70	120	177.00	70.00	214.00	102.00	33.00	107.00	339.00
10003363	0	2	54	31.44	114.00	100.00	62	122	157.00	77.50	219.00	88.00	46.00	119.00	339.00
10003545	0	2	49	30.62	113.00	109.00	76	120	156.50	75.00	208.00	93.00	39.00	121.00	339.00
10013086	1	2	52	24.30	102.00	92.00	79	114	178.00	77.00	210.00	88.00	32.00	121.00	339.00
10002508	1	2	56	24.00	96.00	87.00	89	152	182.00	71.30	215.00	97.00	43.00	132.00	339.00
10012947	1	2	49	21.31	90.00	80.00	78	103	170.00	61.60	291.00	117.00	51.00	155.00	339.00
10008242	0	2	59	28.92	111.00	114.00	65	127	158.00	72.20	280.00	92.00	#NULL!	#NULL!	338.00
10008601	1	2	50	34.60	113.00	106.00	93	169	170.00	100.00	198.00	130.00	32.00	114.00	338.00
10009811	1	2	45	25.16	96.00	88.00	72	117	168.00	71.00	190.00	87.00	41.00	115.00	338.00
10014190	1	2	52	26.72	102.00	97.00	100	160	163.00	71.00	232.00	75.00	43.00	119.00	338.00
10004524	1	2	59	25.20	102.00	101.00	69	119	183.00	84.40	245.00	248.00	34.00	130.00	337.00
10011752	1	1	47	30.10	111.00	102.00	87	135	170.00	87.00	271.00	79.00	46.00	153.00	337.00
10014548	1	2	56	29.02	105.00	103.00	68	117	165.00	79.00	191.00	100.00	31.00	98.00	336.00
10013190	1	2	42	26.43	100.00	91.00	81	139	165.00	71.95	198.00	195.00	34.00	107.00	336.00
10003514	1	2	46	33.28	110.00	105.00	71	114	164.00	89.50	209.00	139.00	35.00	117.00	336.00
10004263	0	2	44	33.75	119.00	104.00	76	127	157.00	83.20	226.00	110.00	58.00	120.00	336.00
10004411	0	2	44	29.41	102.00	100.00	79	123	160.00	75.30	219.00	95.00	46.00	122.00	336.00
10006664	1	2	33	26.79	105.00	98.00	76	131	176.00	83.00	243.00	108.00	34.00	125.00	336.00
10006172	1	2	49	26.03	107.00	106.00	81	108	173.00	77.90	251.00	129.00	32.00	141.00	336.00
10000145	1	2	65	31.16	100.00	103.00	81	152	165.50	85.35	161.00	189.00	36.00	88.00	335.00
10000397	1	2	57	27.33	101.00	100.00	77	110	163.00	72.60	183.00	175.00	44.00	92.00	335.00
10013079	1	2	47	20.90	94.00	88.00	67	113	175.00	64.00	179.00	88.00	25.00	92.00	335.00
10005185	1	5	45	30.84	109.00	102.00	88	159	167.00	86.00	185.00	101.00	40.00	103.00	335.00
10001809	1	2	56	24.44	105.00	100.00	80	120	181.50	80.50	195.00	91.00	39.00	99.00	334.00
10005351	0	2	50	22.94	97.00	86.00	62	100	159.00	58.00	198.00	110.00	39.00	100.00	334.00
10003473	1	2	42	24.09	95.00	81.00	94	155	168.00	68.00	197.00	106.00	34.00	112.00	334.00
10014421	1	2	42	24.97	96.00	95.00	58	103	155.00	60.00	234.00	89.00	50.00	117.00	334.00
10010695	1	2	48	27.82	95.00	91.00	73	124	162.00	73.00	214.00	88.00	36.00	117.00	334.00
10005607	0	2	53	25.22	93.00	97.00	108	147	149.00	56.00	221.00	118.00	47.00	132.00	334.00
10010778	1	2	36	34.42	114.00	111.00	87	141	182.00	114.00	240.00	89.00	46.00	142.00	334.00
10005044	0	2	43	28.91	104.00	98.00	63	118	156.00	70.35	225.00	79.00	54.00	96.00	333.00
10010532	1	2	57	25.39	99.00	88.00	66	105	173.00	76.00	193.00	93.00	42.00	101.00	333.00
10002698	1	1	27	23.43	101.00	98.00	68	127	180.00	75.90	208.00	89.00	50.00	110.00	333.00
10011975	1	1	34	23.34	94.00	88.00	78	125	163.00	62.00	206.00	100.00	28.00	111.00	333.00
10009149	1	2	56	27.13	105.00	102.00	76	129	177.00	85.00	203.00	103.00	26.00	113.00	333.00
10004034	1	2	36	28.32	90.00	80.00	75	107	163.00	75.25	232.00	89.00	46.00	123.00	333.00
10015026	0	2	49	27.55	97.00	99.00	71	119	155.00	66.20	292.00	80.00	56.00	137.00	333.00
10010264	0	2	51	28.96	102.00	106.00	82	128	163.00	76.95	213.00	80.00	50.00	137.00	333.00
10001954	1	2	47	27.15	102.00	97.00	93	141	171.00	79.40	306.00	112.00	40.00	160.00	333.00
10005088	0	2	53	36.66	122.00	118.00	74	123	146.00	78.15	144.00	84.00	42.00	75.00	332.00
10011225	0	2	58	35.06	115.00	113.00	84	139	152.00	81.00	170.00	96.00	25.00	81.00	332.00
10006729	1	2	46	26.13	98.00	89.00	80	130	166.00	72.00	212.00	86.00	47.00	93.00	332.00
10006808	0	2	43	24.24	102.00	87.00	60	110	152.00	56.00	204.00	80.00	29.00	110.00	332.00
10008835	1	2	56	28.38	109.00	108.00	90	121	182.00	94.00	204.00	80.00	29.00	110.00	332.00
10006435	1	2	53	33.20	119.00	118.00	102	143	178.00	105.20	224.00	105.00	29.00	126.00	332.00
10010550	1	2	63	26.92	97.00	93.00	75	140	165.00	73.30	225.00	137.00	41.00	130.00	332.00
10006937	0	2	47	18.83	88.00	77.00	60	105	158.00	47.00	161.00	101.00	28.00	74.00	331.00
10014305	1	3	50	35.63	110.00	114.00	117	175	165.00	97.00	182.00	335.00	27.00	91.00	331.00
10014664	1	2	45	21.73	93.00	86.50	74	120	172.00	64.30	166.00	86.00	29.00	105.00	331.00
10011465	1	2	45	25.95	99.00	94.00	85	135	170.00	75.00	223.00	81.00	46.00	112.00	331.00
10006042	0	2	55	31.60	109.00	112.00	86	160	164.00	85.00	221.00	96.00	51.00	117.00	331.00
10009343	1	2	43	29.59	108.00	102.00	81	129	182.00	98.00	220.00	92.00	35.00	131.00	331.00
10006248	1	2	52	27.51	101.00	93.00	60	90	164.00	74.00	287.00	73.00	44.00	155.00	331.00
10008717	1	5	53	30.32	110.00	106.00	108	157	177.00	95.00	287.00	73.00	44.00	155.00	331.00
10000960	1	2	50	27.68	103.00	102.00	80	124	170.00	80.00	314.00	111.00	54.00	184.00	331.00
10009434	0	2	47	33.43	105.00	108.00	61	107	146.00	71.25	377.00	102.00	69.00	218.00	331.00
10008218	0	2	54	27.08	108.00	106.00	71	121	153.00	63.40	281.00	103.00	#NULL!	#NULL!	330.00
10007831	1	2	51	23.39	98.00	87.00	80	100	173.00	70.00	141.00	70.00	20.00	75.00	330.00
10002477	1	2	30	21.16	96.00	90.00	67	115	187.00	74.00	204.00	84.00	45.00	105.00	330.00
10009089	0	2	65	28.98	103.00	105.00	106	165	150.00	65.20	209.00	97.00	42.00	110.00	330.00
10008645	1	2	45	21.93	95.00	84.00	76	134	177.00	68.70	231.00	87.00	38.00	111.00	330.00
10009817	1	2	34	22.82	94.00	89.00	74	126	176.00	70.70	182.00	200.00	36.00	113.00	330.00
10002647	0	2	51	30.08	103.00	100.00	102	140	156.00	73.20	241.00	96.00	51.00	136.00	330.00
10002013	0	2	51	28.81	103.00	102.00	82	122	164.00	77.50	246.00	117.00	49.00	138.00	330.00
10002499	1	2	51	27.00	103.00	95.00	114	175	171.00	81.20	234.00	113.00	51.00	149.00	330.00
10003245	1	2	52	19.85	92.00	84.50	79	118	175.00	60.80	284.00	103.00	56.00	156.00	330.00
10001957	1	2	40	26.04	105.00	97.00	70	120	178.00	82.50	308.00	118.00	45.00	160.00	330.00
10008137	0	2	56	27.36	114.00	90.00	80	110	171.00	80.00	168.00	101.00	35.00	80.00	329.00
10005270	0	1	30	30.13	109.00	98.00	58	120	148.00	66.00	175.00	81.00	34.00	93.00	329.00
10006852	1	2	38	26.99	103.00	93.00	88	138	170.00	78.00	205.00	101.00	34.00	108.00	329.00
10000353	1	2	56	35.11	118.00	114.00	100	150	177.00	110.00	231.00	98.00	41.00	108.00	328.00
10003634	1	2	45	22.04	96.00	83.00	86	177	165.00	60.00	215.00	102.00	29.00	108.00	328.00
10007914	1	2	31	25.69	87.00	86.00	73	129	172.00	76.00	214.00	99.00	43.00	111.00	328.00
10000550	0	2	42	28.52	110.00	109.00	88	120	166.00	78.60	213.00	99.00	49.00	116.00	328.00
10000312	1	2	55	27.34	102.00	105.00	65	115	169.00	78.10	221.00	85.00	52.00	118.00	328.00
10000731	1	2	49	25.86	105.00	98.00	61	105	168.00	73.00	210.00	138.00	34.00	118.00	328.00
10011265	1	2	39	23.80	95.00	87.00	62	95	165.00	64.80	247.00	100.00	40.00	122.00	328.00
10010147	1	2	39	28.37	108.00	107.00	87	134	183.00	95.00	262.00	63.00	37.00	135.00	328.00
10000668	1	2	40	24.00	96.00	95.00	80	113	172.00	71.00	51.00	131.00	39.00	145.00	328.00
10010706	1	2	51	28.12	98.00	97.00	68	121	154.00	66.70	274.00	88.00	45.00	158.00	328.00
10002582	1	2	50	29.06	103.00	107.00	98	145	175.00	89.00	201.00	99.00	43.00	108.00	327.00
10010610	1	2	45	20.44	91.00	81.00	79	125	167.00	57.00	208.00	81.00	39.00	122.00	327.00
10006462	0	2	41	21.93	93.00	78.00	60	90	154.00	52.00	231.00	87.00	34.00	124.00	327.00
10011716	0	2	65	25.00	97.00	99.00	85	144	151.00	57.00	302.00	86.00	47.00	168.00	327.00
10007680	0	2	37	20.45	98.00	85.00	68	107	164.00	55.00	184.00	69.00	37.00	83.00	326.00
10004332	0	2	33	27.74	105.00	94.00	78	128	155.00	66.65	182.00	103.00	46.00	91.00	326.00
10007949	1	1	51	22.23	96.00	77.00	90	130	169.00	63.50	195.00	87.00	35.00	92.00	326.00
10013326	1	2	48	26.86	106.00	101.00	89	117	181.00	88.00	206.00	76.00	58.00	99.00	326.00
10000283	1	2	43	26.25	107.00	101.00	100	160	181.00	86.00	224.00	100.00	28.00	107.00	326.00
10003597	0	3	50	25.91	100.00	95.00	70	103	162.00	68.00	241.00	141.00	58.00	128.00	326.00
10011889	1	1	34	28.09	100.00	97.00	82	124	166.00	77.40	252.00	96.00	44.00	133.00	326.00
10001208	1	2	44	27.72	105.00	104.00	97	140	174.50	84.40	239.00	91.00	25.00	133.00	326.00
10008038	0	2	48	30.02	109.00	106.00	85	125	157.00	74.00	302.00	104.00	50.00	163.00	326.00
10000976	0	3	62	27.13	101.00	107.00	74	142	154.50	64.75	282.00	388.00	57.00	167.00	326.00
10006085	1	2	37	26.13	100.00	90.00	80	128	166.00	72.00	312.00	99.00	42.00	173.00	326.00
10008252	0	2	57	27.12	100.00	105.00	95	162	156.00	66.00	260.00	122.00	#NULL!	#NULL!	325.00
10014914	1	1	31	25.75	102.00	95.00	62	127	179.00	82.50	202.00	92.00	41.00	88.00	325.00
10011366	1	2	53	26.61	105.00	97.00	93	144	169.00	76.00	247.00	103.00	48.00	115.00	325.00
10001513	1	2	48	30.69	110.00	105.00	106	147	175.00	94.00	207.00	90.00	33.00	115.00	325.00
10008537	1	2	49	30.45	109.00	104.00	78	140	170.00	88.00	251.00	91.00	41.00	129.00	325.00
10014411	1	2	51	23.28	102.00	100.00	85	145	179.00	74.60	246.00	104.00	33.00	136.00	325.00
10002786	1	2	43	27.76	109.00	111.00	95	146	175.00	85.00	238.00	102.00	43.00	150.00	325.00
10008450	0	2	52	31.16	108.00	93.00	86	133	152.00	72.00	251.00	81.00	31.00	161.00	325.00
10011511	1	2	52	20.52	96.00	95.00	84	138	178.00	65.00	318.00	97.00	56.00	171.00	325.00
10012577	0	2	64	27.82	109.00	107.00	81	133	162.00	73.00	298.00	363.00	71.00	176.00	325.00
10002329	1	2	41	22.00	94.00	89.00	78	121	179.00	65.00	196.00	111.00	36.00	105.00	324.00
10000479	0	2	49	33.36	115.00	109.00	83	131	168.00	94.15	213.00	108.00	44.00	118.00	324.00
10002183	1	2	57	24.57	100.00	91.00	81	122	170.00	71.00	224.00	80.00	33.00	119.00	324.00
10003567	1	2	64	28.73	101.00	103.00	94	150	171.00	84.00	220.00	102.00	38.00	126.00	324.00
10000708	1	2	49	23.57	99.00	94.00	87	147	176.00	73.00	222.00	82.00	30.00	127.00	324.00
10011830	1	2	40	26.85	96.00	89.00	84	121	166.00	74.00	326.00	88.00	39.00	180.00	324.00
10007762	1	2	43	27.17	110.00	100.00	80	120	187.00	95.00	142.00	89.00	18.00	69.00	323.00
10015018	1	2	50	30.82	109.00	101.00	72	119	173.00	92.25	208.00	96.00	33.00	97.00	323.00
10001472	1	2	56	27.03	98.00	69.00	88	143	148.50	59.60	194.00	105.00	47.00	108.00	323.00
10001036	0	2	34	25.58	103.00	100.00	76	128	158.00	63.85	198.00	93.00	42.00	110.00	323.00
10012047	1	2	42	26.57	98.00	104.00	78	127	182.00	88.00	214.00	110.00	35.00	115.00	323.00
10004708	0	2	46	27.06	103.00	96.50	90	151	157.00	66.70	233.00	91.00	45.00	119.00	323.00
10002898	1	2	47	27.10	102.00	91.00	65	102	163.00	72.00	207.00	87.00	38.00	122.00	323.00
10007979	0	2	35	29.00	111.00	107.00	80	130	164.00	78.00	232.00	96.00	20.00	126.00	323.00
10012280	0	3	63	30.86	104.50	110.50	65	129	163.00	82.00	241.00	100.00	36.00	133.00	323.00
10005907	0	2	50	33.33	115.00	104.00	87	146	149.00	74.00	229.00	301.00	38.00	135.00	323.00
10002888	1	2	50	31.05	111.00	109.00	69	100	174.00	94.00	299.00	135.00	45.00	170.00	323.00
10011005	0	2	43	31.24	106.00	97.00	73	125	157.00	77.00	203.00	100.00	66.00	96.00	322.00
10001039	1	2	62	24.34	98.00	96.00	99	167	172.00	72.00	171.00	112.00	40.00	108.00	322.00
10005028	0	2	32	29.92	110.00	104.00	58	112	161.00	77.55	242.00	78.00	54.00	116.00	322.00
10003690	1	1	47	27.78	102.00	98.00	73	115	169.00	79.35	225.00	100.00	45.00	129.00	322.00
10014546	1	2	51	27.51	102.00	95.00	81	118	170.00	79.50	257.00	127.00	51.00	133.00	322.00
10002277	1	2	55	28.72	102.00	109.00	93	154	170.00	83.00	315.00	96.00	47.00	183.00	322.00
10012548	1	2	49	27.34	106.00	101.00	77	117	170.00	79.00	176.00	94.00	30.00	75.00	321.00
10009123	1	2	57	29.98	109.00	106.00	83	122	178.00	95.00	190.00	97.00	41.00	103.00	321.00
10004370	1	2	56	28.97	103.00	105.00	71	122	169.00	82.75	198.00	229.00	39.00	108.00	321.00
10013051	1	2	34	26.58	101.00	97.00	94	139	175.00	81.40	192.00	92.00	34.00	108.00	321.00
10007844	1	2	51	22.76	98.00	84.00	70	110	169.00	65.00	217.00	91.00	35.00	110.00	321.00
10009010	0	2	50	25.63	91.00	89.00	82	119	153.00	60.00	222.00	76.00	49.00	125.00	321.00
10010424	0	2	44	30.11	108.00	103.00	97	159	163.00	80.00	264.00	92.00	45.00	152.00	321.00
10011846	0	2	42	27.24	99.00	98.00	78	124	158.00	68.00	302.00	112.00	37.00	171.00	321.00
10014418	1	2	46	22.94	94.00	90.00	79	125	159.00	58.00	290.00	93.00	31.00	172.00	321.00
10004190	0	2	44	26.76	96.50	86.50	91	131	165.00	72.86	195.00	110.00	42.00	91.00	320.00
10008741	0	3	52	34.28	117.00	117.00	71	118	154.00	81.30	250.00	106.00	46.00	132.00	320.00
10014567	0	2	50	31.22	103.00	93.00	70	121	155.00	75.00	200.00	87.00	41.00	134.00	320.00
10002842	0	2	50	29.76	110.00	108.00	81	126	158.00	74.30	250.00	105.00	48.00	140.00	320.00
10008046	1	2	52	27.66	106.00	101.00	92	135	169.00	79.00	265.00	102.00	45.00	140.00	320.00
10001823	1	2	47	24.61	95.00	84.00	82	127	160.00	63.00	267.00	117.00	51.00	154.00	320.00
10009086	0	2	54	31.76	112.50	108.00	78	133	153.00	74.35	321.00	94.00	59.00	161.00	320.00
10008698	1	2	48	27.25	103.00	98.00	87	135	167.00	76.00	303.00	95.00	42.00	179.00	320.00
10008414	0	2	54	27.85	104.00	101.00	73	112	148.00	61.00	312.00	97.00	54.00	185.00	320.00
10006368	1	2	46	19.62	95.00	89.00	80	110	182.00	65.00	312.00	97.00	54.00	185.00	320.00
10007270	1	2	38	24.76	103.00	94.00	89	125	181.00	81.10	173.00	92.00	29.00	87.00	319.00
10003901	1	2	54	24.17	98.00	89.00	69	115	164.00	65.00	220.00	107.00	44.00	112.00	319.00
10004150	0	2	46	31.76	107.00	107.00	77	119	160.00	81.30	248.00	100.00	48.00	139.00	319.00
10004679	1	2	51	30.64	102.00	98.50	85	136	159.00	77.45	194.00	247.00	51.00	80.00	318.00
10006720	1	2	56	27.00	103.00	96.00	90	130	179.00	86.50	169.00	96.00	27.00	81.00	318.00
10012797	1	2	63	20.48	100.00	97.00	98	182	193.00	76.30	204.00	120.00	44.00	104.00	318.00
10012279	1	2	52	30.57	102.00	103.00	104	142	169.00	87.30	195.00	83.00	40.00	108.00	318.00
10004537	0	2	37	34.23	121.00	112.00	68	118	156.00	83.30	253.00	106.00	63.00	143.00	318.00
10008413	0	2	47	29.48	108.00	87.00	73	123	153.00	69.00	271.00	98.00	45.00	156.00	318.00
10000586	1	2	38	23.67	96.00	86.00	76	120	168.00	66.80	#NULL!	116.00	54.00	70.00	317.00
10006563	0	2	47	35.94	115.00	116.00	90	140	160.00	92.00	208.00	115.00	29.00	104.00	317.00
10004745	1	2	52	31.94	107.00	107.00	87	139	163.00	84.85	179.00	127.00	35.00	115.00	317.00
10010259	1	2	48	28.56	103.00	99.00	67	110	171.00	83.50	175.00	89.00	40.00	120.00	317.00
10009148	0	2	53	31.25	117.00	91.00	99	146	161.00	81.00	268.00	66.00	53.00	144.00	317.00
10000028	1	2	47	28.60	110.00	105.00	76	118	174.00	86.60	234.00	91.00	45.00	149.00	317.00
10011477	0	2	36	20.83	93.00	90.00	79	109	158.00	52.00	278.00	100.00	54.00	151.00	317.00
10001269	1	2	46	25.13	103.00	98.00	90	130	185.00	86.00	151.00	91.00	25.00	80.00	316.00
10001654	1	2	48	24.17	96.00	80.00	67	115	164.00	65.00	203.00	93.00	40.00	101.00	316.00
10005909	1	2	57	23.43	96.00	92.00	86	144	171.00	68.50	206.00	100.00	44.00	114.00	316.00
10006566	1	2	49	27.55	101.00	99.00	90	133	165.00	75.00	223.00	113.00	41.00	126.00	316.00
10000632	1	2	39	27.35	107.00	102.00	76	127	181.00	89.60	303.00	97.00	41.00	166.00	316.00
10006739	0	2	56	29.02	108.00	93.00	90	140	165.00	79.00	144.00	112.00	24.00	67.00	315.00
10006184	1	2	47	21.47	94.00	79.00	50	80	174.00	65.00	150.00	66.00	21.00	72.00	315.00
10001727	1	2	45	27.48	98.00	99.00	71	104	163.00	73.00	141.00	94.00	25.00	77.00	315.00
10000629	1	2	44	30.82	110.00	105.00	80	128	175.00	94.40	167.00	97.00	25.00	91.00	315.00
10011476	1	2	49	28.10	100.00	97.00	97	136	168.00	79.30	211.00	109.00	25.00	120.00	315.00
10001855	1	2	41	20.98	106.00	104.00	114	202	176.00	65.00	227.00	143.00	21.10	124.00	315.00
10009042	1	1	24	29.16	113.00	105.00	74	123	185.00	99.80	265.00	97.00	49.00	131.00	315.00
10015044	0	2	48	33.52	108.00	109.00	68	104	144.00	69.50	295.00	96.00	65.00	135.00	315.00
10004003	0	2	65	31.68	95.00	80.00	78	157	152.00	73.20	262.00	103.00	51.00	151.00	315.00
10009770	0	3	56	35.22	106.00	104.00	72	126	151.00	80.30	192.00	170.00	45.00	99.00	314.00
10004127	1	2	56	30.86	103.00	102.50	70	110	164.00	83.00	246.00	124.00	51.00	114.00	314.00
10009138	1	2	43	29.40	109.00	101.00	77	116	173.00	88.00	207.00	90.00	37.00	118.00	314.00
10009696	0	2	44	24.13	99.00	94.00	65	103	159.00	61.00	234.00	77.00	44.00	127.00	314.00
10011855	1	2	56	24.44	100.00	96.00	95	152	174.00	74.00	238.00	107.00	41.00	128.00	314.00
10000414	1	2	51	24.16	92.00	90.00	83	117	169.00	69.00	298.00	203.00	53.00	143.00	314.00
10000648	0	2	56	29.45	107.50	112.50	89	143	162.00	77.30	267.00	104.00	61.00	146.00	314.00
10007806	1	2	50	38.39	135.00	120.00	116	161	161.00	99.50	314.00	116.00	56.00	173.00	314.00
10009562	0	2	45	26.83	99.00	100.00	60	106	156.00	65.30	283.00	104.00	62.00	180.00	314.00
10011598	1	2	42	22.28	98.00	90.00	87	130	176.00	69.00	137.00	103.00	31.00	73.00	313.00
10005370	1	2	62	29.57	106.00	106.00	97	148	162.00	77.60	188.00	110.00	32.00	113.00	313.00
10013156	1	2	53	25.95	104.00	94.00	80	120	170.00	75.00	228.00	75.00	40.00	130.00	313.00
10008353	1	2	45	30.08	104.00	102.00	67	122	160.00	77.00	228.00	75.00	40.00	130.00	313.00
10014752	1	2	30	27.19	93.00	106.00	72	128	182.00	90.05	240.00	89.00	44.00	133.00	313.00
10013364	0	2	37	22.05	99.00	91.00	78	117	173.00	66.00	224.00	130.00	34.00	135.00	313.00
10008701	1	2	40	23.94	98.00	86.00	79	140	171.00	70.00	209.00	81.00	36.00	139.00	313.00
10001701	1	2	61	24.74	101.00	91.00	110	171	174.00	74.90	245.00	102.00	50.00	140.00	313.00
10011689	1	2	40	26.49	98.00	97.00	78	112	166.00	73.00	260.00	85.00	36.00	152.00	313.00
10004819	1	2	63	23.78	87.50	94.00	74	105	172.00	70.35	293.00	100.00	45.00	155.00	313.00
10008208	0	2	55	31.99	102.00	109.00	81	136	156.00	77.85	252.00	92.00	#NULL!	#NULL!	312.00
10012411	1	5	56	30.45	105.00	100.00	116	170	170.00	88.00	183.00	109.00	32.00	95.00	312.00
10000483	0	2	34	33.15	106.00	100.00	92	143	174.00	100.35	174.00	140.00	34.00	98.00	312.00
10004812	1	2	48	38.05	118.00	116.00	79	130	166.00	104.85	223.00	98.00	26.00	105.00	312.00
10005701	0	2	51	30.59	106.50	110.00	74	133	161.00	79.30	263.00	69.00	55.00	125.00	312.00
10002662	1	2	34	23.74	93.00	85.00	79	136	175.00	72.70	282.00	99.00	43.00	174.00	312.00
10002108	1	2	42	30.00	108.00	106.00	82	122	177.00	94.00	176.00	90.00	32.00	96.00	311.00
10011171	0	2	33	29.78	105.00	98.00	79	126	150.00	67.00	214.00	88.00	49.00	106.00	311.00
10014439	1	2	48	27.28	97.00	94.00	82	124	168.00	77.00	205.00	90.00	33.00	110.00	311.00
10007434	0	2	55	27.51	100.00	80.00	75	134	153.00	64.40	199.00	101.00	48.00	113.00	311.00
10004772	1	2	55	27.65	100.00	100.00	83	133	171.00	80.85	252.00	97.00	35.00	122.00	311.00
10012349	0	5	57	25.00	100.00	96.00	84	141	160.00	64.00	258.00	132.00	43.00	133.00	311.00
10014606	1	2	48	25.49	98.00	97.00	65	100	173.00	76.30	262.00	82.00	41.00	144.00	311.00
10012959	0	2	48	26.22	98.00	95.00	75	125	150.00	59.00	307.00	93.00	53.00	159.00	311.00
10006453	1	2	35	25.24	96.00	91.00	60	105	170.00	72.95	376.00	76.00	38.00	214.00	311.00
10014876	1	2	41	26.76	98.00	100.00	67	107	178.00	84.80	150.00	69.00	41.00	63.00	310.00
10007263	1	2	44	28.52	107.50	98.00	93	144	180.00	92.40	141.00	84.00	24.00	69.00	310.00
10003957	1	2	43	25.43	100.00	92.00	67	124	173.00	76.10	189.00	93.00	42.00	94.00	310.00
10002062	1	2	41	23.18	100.00	91.00	72	115	170.00	67.00	189.00	95.00	34.00	104.00	310.00
10008971	1	2	38	35.37	127.00	117.00	69	118	176.00	109.55	229.00	107.00	48.00	113.00	310.00
10002935	0	2	60	33.33	118.00	116.00	86	149	151.00	76.00	226.00	91.00	47.00	122.00	310.00
10004393	1	2	55	20.86	90.50	89.50	57	96	171.00	61.00	200.00	101.00	37.00	126.00	310.00
10008103	0	2	44	29.34	113.00	88.00	91	143	162.00	77.00	217.00	89.00	34.00	139.00	310.00
10008688	1	2	57	36.35	115.00	113.00	76	140	162.00	95.40	266.00	101.00	46.00	140.00	310.00
10000116	0	3	61	31.80	107.00	105.00	83	129	155.00	76.40	263.00	94.00	60.00	147.00	310.00
10002783	1	2	53	28.04	107.00	100.00	89	137	171.00	82.00	187.00	106.00	52.00	93.00	309.00
10010282	1	5	56	26.61	103.00	101.00	87	132	169.00	76.00	212.00	63.00	33.00	109.00	309.00
10013218	1	2	43	22.60	95.00	80.00	55	80	176.00	70.00	133.00	133.00	42.00	116.00	309.00
10008535	1	2	51	29.32	104.00	98.00	100	149	161.00	76.00	233.00	133.00	42.00	116.00	309.00
10006298	1	2	42	25.69	105.00	99.00	85	126	172.00	76.00	209.00	78.00	32.00	120.00	309.00
10011191	0	2	62	31.18	110.00	105.00	95	151	153.00	73.00	256.00	91.00	35.00	136.00	309.00
10012976	0	1	45	28.23	112.00	95.00	80	122	163.00	75.00	267.00	105.00	43.00	150.00	309.00
10003560	1	2	50	25.76	94.00	93.00	81	118	174.00	78.00	283.00	122.00	53.00	165.00	309.00
10008387	0	2	49	27.81	107.00	96.00	82	130	160.00	71.20	305.00	96.00	#NULL!	#NULL!	308.00
10012590	1	2	53	30.28	106.00	100.00	76	123	170.00	87.50	135.00	87.00	37.00	60.00	308.00
10005686	1	2	42	21.67	93.00	80.00	70	100	165.00	59.00	155.00	280.00	24.00	72.00	308.00
10014744	1	2	45	33.98	109.00	113.00	73	122	168.00	95.90	151.00	93.00	30.00	77.00	308.00
10006096	1	2	55	27.70	101.00	92.00	85	154	165.00	75.40	193.00	106.00	30.00	104.00	308.00
10001601	1	2	45	26.03	105.00	98.00	80	122	167.00	72.60	226.00	80.00	40.00	106.00	308.00
10011080	0	2	44	31.62	109.00	100.00	80	112	154.00	75.00	210.00	86.00	49.00	110.00	308.00
10006514	1	2	47	26.30	98.00	88.00	72	107	170.00	76.00	233.00	97.00	37.00	135.00	308.00
10001974	1	2	40	29.90	110.00	104.00	80	130	170.00	86.40	262.00	99.00	53.00	141.00	308.00
10004653	0	2	43	26.90	108.50	88.00	72	108	164.00	72.35	339.00	158.00	58.00	174.00	308.00
10009506	0	2	61	28.68	105.00	105.00	66	120	151.00	65.40	166.00	119.00	60.00	74.00	307.00
10010630	1	2	33	30.56	105.00	96.00	71	109	163.00	81.20	117.00	85.00	35.00	89.00	307.00
10004474	0	2	48	28.68	100.00	98.00	79	115	155.00	68.90	189.00	91.00	56.00	90.00	307.00
10011073	1	2	54	24.39	94.00	85.00	65	113	162.00	64.00	174.00	85.00	37.00	90.00	307.00
10004415	1	2	47	32.31	103.00	105.00	105	195	173.00	96.70	170.00	314.00	39.00	93.00	307.00
10007951	1	2	49	23.60	100.00	88.00	60	100	171.00	69.00	209.00	78.00	42.00	110.00	307.00
10001520	1	2	52	22.92	98.00	91.00	92	132	176.00	71.00	226.00	77.00	35.00	123.00	307.00
10006195	1	2	61	23.03	97.00	89.00	70	95	168.00	65.00	223.00	115.00	28.00	129.00	307.00
10009554	0	2	49	28.05	99.00	104.00	74	125	152.00	64.80	241.00	88.00	73.00	135.00	307.00
10005312	1	2	48	23.51	92.00	88.00	83	131	165.00	64.00	235.00	94.00	44.00	137.00	307.00
10011216	0	2	59	29.00	104.00	101.00	79	155	152.00	67.00	296.00	129.00	43.00	192.00	307.00
10004656	1	2	38	24.19	102.00	91.00	83	113	181.00	79.25	146.00	88.00	29.00	65.00	306.00
10004222	1	2	58	29.71	101.00	91.00	73	127	161.00	77.00	132.00	112.00	29.00	69.00	306.00
10003589	1	1	36	29.00	101.00	91.00	88	122	164.00	78.00	193.00	98.00	42.00	103.00	306.00
10004737	0	2	43	31.02	115.00	102.00	86	129	161.00	80.40	201.00	124.00	49.00	104.00	306.00
10004410	1	2	59	24.42	95.00	83.00	79	125	174.00	73.75	201.00	97.00	46.00	111.00	306.00
10011781	0	2	57	32.89	110.00	116.00	75	128	153.00	77.00	209.00	110.00	40.00	112.00	306.00
10012380	1	2	45	26.45	100.00	90.00	89	126	175.00	81.00	222.00	99.00	33.00	114.00	306.00
10012514	0	2	50	29.73	112.00	100.00	100	133	163.00	79.00	260.00	96.00	48.00	147.00	306.00
10001195	1	2	45	31.10	110.00	101.00	87	137	172.00	92.00	441.00	191.00	86.00	246.00	306.00
10001528	1	2	41	25.28	94.00	83.00	74	119	157.50	62.70	186.00	79.00	46.00	80.00	305.00
10014640	1	2	29	29.13	109.50	102.50	74	138	182.00	96.50	208.00	83.00	36.00	108.00	305.00
10011047	0	3	31	28.17	104.00	94.00	68	108	153.00	65.95	210.00	96.00	41.00	112.00	305.00
10012191	1	2	52	37.73	123.00	132.00	104	158	179.00	120.90	256.00	97.00	51.00	146.00	305.00
10013371	1	2	50	23.87	100.00	87.00	95	138	175.00	73.10	267.00	93.00	44.00	150.00	305.00
10014309	1	2	46	27.61	100.00	94.00	84	133	167.00	77.00	272.00	98.00	43.00	153.00	305.00
10003139	0	2	51	30.42	110.00	102.00	75	117	153.00	71.20	274.00	104.00	67.00	156.00	305.00
10014780	1	2	37	26.25	104.00	98.00	68	108	179.00	84.10	162.00	90.00	27.00	76.00	304.00
10000740	1	1	38	28.65	108.00	105.00	79	126	184.00	97.00	198.00	100.00	34.00	106.00	304.00
10005765	0	2	57	21.37	92.00	79.00	75	100	156.00	52.00	182.00	93.00	34.00	108.00	304.00
10009351	1	2	47	28.73	103.00	102.00	77	122	171.00	84.00	182.00	93.00	34.00	108.00	304.00
10014650	1	2	31	27.07	100.00	95.00	73	116	166.00	74.60	210.00	94.00	36.00	114.00	304.00
10006691	1	2	50	32.56	113.00	111.00	87	119	171.00	95.20	219.00	89.00	35.00	114.00	304.00
10001761	1	2	51	23.94	95.00	93.00	98	150	171.00	70.00	223.00	75.00	32.00	123.00	304.00
10012667	1	2	62	29.91	96.00	96.00	71	137	162.00	78.50	218.00	100.00	37.00	126.00	304.00
10012058	1	2	63	34.64	117.00	114.00	79	155	170.00	100.10	230.00	85.00	31.00	130.00	304.00
10006979	0	2	47	25.15	101.00	81.00	108	118	162.00	66.00	276.00	91.00	33.00	144.00	304.00
10003849	1	2	43	32.91	102.00	117.00	83	141	169.00	94.00	266.00	#NULL!	62.00	154.00	304.00
10014377	1	3	48	28.28	97.00	102.00	89	143	161.00	73.30	291.00	100.00	58.00	155.00	304.00
10001034	1	2	49	26.54	109.00	101.00	87	115	178.00	84.10	279.00	89.00	43.00	155.00	304.00
10000531	0	3	55	31.53	103.00	104.00	85	145	152.00	72.85	271.00	106.00	50.00	159.00	304.00
10008544	1	2	39	38.15	128.00	120.00	75	138	180.00	123.60	285.00	124.00	48.00	170.00	304.00
10001961	1	2	61	25.40	104.00	103.00	80	135	175.00	77.80	338.00	111.00	46.00	178.00	304.00
10006083	1	2	59	31.57	107.00	110.00	82	155	166.00	87.00	165.00	145.00	43.00	81.00	303.00
10000983	1	2	55	24.38	96.00	92.00	80	160	167.00	68.00	190.00	171.00	33.00	101.00	303.00
10005308	0	2	52	49.31	103.00	105.00	60	107	120.00	71.00	189.00	94.00	49.00	104.00	303.00
10005043	0	2	63	24.45	101.00	100.00	71	101	159.00	61.80	225.00	151.00	53.00	105.00	303.00
10012648	1	2	49	27.28	98.00	90.00	55	129	168.00	77.00	212.00	96.00	34.00	125.00	303.00
10002199	1	2	57	25.31	94.00	90.00	97	169	171.00	74.00	230.00	140.00	36.00	131.00	303.00
10007238	1	2	44	25.91	104.00	99.00	90	140	169.00	74.00	280.00	108.00	40.00	174.00	303.00
10004752	0	2	47	35.86	121.00	123.00	67	102	154.00	85.05	306.00	84.00	54.00	178.00	303.00
10004753	0	2	42	27.18	105.50	103.00	83	115	154.00	64.45	391.00	109.00	71.00	199.00	303.00
10006651	1	2	27	30.68	108.00	96.00	56	101	168.00	86.60	181.00	78.00	37.00	85.00	302.00
10003464	1	2	59	24.29	99.00	95.00	71	117	167.00	67.75	182.00	126.00	39.00	104.00	302.00
10006423	0	2	51	26.34	100.00	99.00	78	123	176.00	81.60	254.00	206.00	47.00	144.00	302.00
10004250	1	3	44	34.60	118.00	116.00	88	112	153.00	81.00	134.00	132.00	44.00	65.00	301.00
10000060	1	2	38	22.47	99.00	91.00	65	114	185.00	76.90	155.00	95.00	34.00	83.00	301.00
10004671	1	2	49	24.91	97.00	93.00	72	118	175.00	76.30	234.00	170.00	49.00	116.00	301.00
10003557	0	2	59	24.88	105.00	100.00	81	128	158.00	62.10	196.00	222.00	54.00	121.00	301.00
10003963	1	2	51	29.41	106.00	106.00	77	129	172.00	87.00	221.00	102.00	45.00	122.00	301.00
10009328	0	2	53	31.20	114.00	111.00	76	127	154.00	74.00	231.00	85.00	40.00	125.00	301.00
10000220	0	2	58	25.43	96.00	100.00	72	125	154.00	60.30	222.00	226.00	41.00	129.00	301.00
10000652	1	3	54	28.71	107.00	96.00	72	132	169.00	82.00	76.00	139.00	39.00	159.00	301.00
10004526	0	2	64	27.08	102.00	104.00	89	150	151.00	61.75	189.00	104.00	57.00	93.00	300.00
10001111	1	2	38	27.60	104.00	95.00	75	127	168.00	77.90	180.00	94.00	37.00	94.00	300.00
10003042	0	3	57	24.39	101.00	102.00	92	167	173.00	73.00	187.00	90.00	50.00	97.00	300.00
10014620	0	2	41	38.53	128.00	120.00	67	107	151.00	87.85	219.00	87.00	47.00	104.00	300.00
10003641	1	2	41	24.60	101.50	97.00	76	127	184.00	83.30	187.00	109.00	44.00	105.00	300.00
10009226	0	2	42	32.38	102.00	103.00	73	112	144.00	67.15	220.00	89.00	36.00	110.00	300.00
10008683	0	1	34	20.30	95.00	87.00	81	122	156.00	49.40	226.00	115.00	53.00	113.00	300.00
10003800	0	2	26	31.28	118.50	98.50	78	126	170.00	90.40	198.00	99.00	54.00	117.00	300.00
10008959	0	2	36	33.23	119.00	113.00	76	112	163.00	88.30	234.00	106.00	50.00	117.00	300.00
10001177	1	2	53	25.63	106.00	94.00	76	135	178.00	81.20	233.00	114.00	52.00	127.00	300.00
10003079	0	2	42	26.33	105.00	94.00	77	128	162.00	69.10	234.00	98.00	52.00	129.00	300.00
10009431	1	1	35	26.43	101.00	91.00	67	116	175.00	80.95	202.00	94.00	35.00	132.00	300.00
10007285	1	2	39	27.01	100.00	95.00	70	100	161.00	70.00	239.00	76.00	33.00	144.00	300.00
10007882	0	2	45	24.68	98.00	87.00	72	122	172.00	73.00	239.00	76.00	33.00	144.00	300.00
10009772	1	2	37	25.27	100.00	90.00	74	120	172.00	74.75	235.00	83.00	38.00	145.00	300.00
10002005	1	2	48	28.39	101.00	95.00	74	106	172.00	84.00	259.00	117.00	41.00	150.00	300.00
10006624	1	2	46	23.41	97.00	99.00	78	124	179.00	75.00	266.00	89.00	35.00	150.00	300.00
10011311	0	2	54	28.23	99.00	90.00	89	141	147.00	61.00	157.00	85.00	45.00	73.00	299.00
10004768	1	2	55	26.37	100.00	102.00	93	135	170.00	76.20	172.00	113.00	37.00	76.00	299.00
10009550	0	2	43	21.24	93.00	94.00	70	125	150.00	47.80	216.00	91.00	55.00	108.00	299.00
10007829	1	2	46	26.09	104.00	50.00	80	120	174.00	79.00	265.00	100.00	33.00	137.00	299.00
10013130	0	2	40	21.23	96.00	79.00	80	110	158.00	53.00	265.00	384.00	37.00	138.00	299.00
10005674	1	2	45	25.31	100.00	90.00	60	100	171.00	74.00	282.00	103.00	47.00	148.00	299.00
10001690	1	2	43	26.68	104.00	92.00	92	135	177.00	83.60	332.00	152.00	58.00	172.00	299.00
10008246	0	2	51	31.57	113.00	106.00	67	108	162.00	82.85	282.00	101.00	#NULL!	#NULL!	298.00
10004268	1	2	60	29.05	111.00	103.00	74	130	168.00	82.00	135.00	131.00	46.00	64.00	298.00
10003075	0	2	54	27.48	108.00	108.00	57	98	163.00	73.00	124.00	113.00	30.00	65.00	298.00
10000478	1	2	43	33.12	115.00	116.00	108	153	181.00	108.50	161.00	101.00	30.00	86.00	298.00
10007643	1	2	48	24.00	101.00	94.00	85	127	172.00	71.00	288.00	78.00	38.00	100.00	298.00
10014742	1	2	31	29.33	98.00	103.00	87	92	167.00	81.80	215.00	86.00	35.00	108.00	298.00
10000651	1	1	22	30.20	111.00	103.00	70	123	177.00	94.60	211.00	101.00	34.00	122.00	298.00
10010702	1	1	26	42.64	122.00	130.00	45	131	180.00	138.15	209.00	100.00	48.00	133.00	298.00
10002926	1	2	64	23.36	98.00	99.00	102	169	178.00	74.00	255.00	152.00	49.00	150.00	298.00
10006749	0	2	40	21.10	93.00	80.00	50	90	157.00	52.00	265.00	102.00	37.00	169.00	298.00
10005237	0	2	54	25.71	101.00	98.00	78	127	165.00	70.00	304.00	97.00	47.00	185.00	298.00
10006265	0	2	56	28.13	105.00	85.00	60	100	152.00	65.00	288.00	78.00	38.00	190.00	298.00
10000616	1	2	46	24.72	97.00	99.00	108	137	175.00	75.70	164.00	76.00	33.00	77.00	297.00
10003007	0	2	55	31.50	110.00	105.50	67	131	160.00	80.65	163.00	106.00	40.00	80.00	297.00
10000704	1	2	48	32.08	106.00	106.00	91	129	170.00	92.70	179.00	75.00	32.00	88.00	297.00
10014293	1	2	45	28.41	105.00	103.00	85	119	176.00	88.00	186.00	104.00	40.00	92.00	297.00
10013185	1	2	55	26.83	103.00	99.00	70	110	178.00	85.00	185.00	78.00	28.00	93.00	297.00
10007044	1	2	53	23.78	106.00	91.00	70	90	174.00	72.00	217.00	77.00	42.00	110.00	297.00
10008677	1	1	46	24.82	101.00	91.00	86	120	175.00	76.00	217.00	77.00	42.00	110.00	297.00
10000086	0	2	47	28.77	104.00	106.00	71	116	160.00	73.65	208.00	98.00	56.00	114.00	297.00
10000957	0	3	57	31.46	117.00	98.00	87	146	166.00	86.70	216.00	113.00	51.00	119.00	297.00
10011273	0	2	39	28.07	99.00	92.00	54	113	160.00	71.85	251.00	111.00	39.00	129.00	297.00
10009172	1	2	58	26.61	100.00	102.00	97	137	170.00	76.90	260.00	108.00	37.00	134.00	297.00
10010269	1	2	56	23.31	93.00	88.00	82	140	167.00	65.00	253.00	370.00	40.00	164.00	297.00
10002811	1	2	57	29.02	96.00	103.00	86	145	165.00	79.00	312.00	108.00	50.00	185.00	297.00
10005613	0	2	37	27.55	103.00	97.00	82	116	165.00	75.00	100.00	113.00	35.00	53.00	296.00
10011050	0	2	55	27.99	101.00	101.00	80	138	157.00	69.00	178.00	152.00	38.00	85.00	296.00
10002610	0	2	45	33.48	132.00	136.00	96	131	171.00	97.90	156.00	212.00	47.00	93.00	296.00
10011373	1	2	40	29.05	104.00	100.00	89	146	168.00	82.00	215.00	123.00	48.00	102.00	296.00
10003415	1	2	54	29.00	100.00	90.00	44	141	164.00	78.00	215.00	125.00	33.00	123.00	296.00
10007293	0	2	50	29.62	102.00	101.00	60	110	147.00	64.00	236.00	118.00	28.00	125.00	296.00
10007901	0	2	59	25.88	96.00	101.00	71	121	151.00	59.00	271.00	281.00	52.00	138.00	296.00
10005086	1	1	44	32.35	108.00	102.00	94	156	164.00	87.00	134.00	102.00	30.00	72.00	295.00
10010967	0	2	48	25.16	104.00	86.00	74	118	168.00	71.00	174.00	92.00	36.00	98.00	295.00
10006590	1	2	32	31.55	107.00	100.00	76	120	167.00	88.00	206.00	85.00	40.00	121.00	295.00
10014612	0	2	55	36.84	118.00	114.00	87	141	156.00	89.65	231.00	147.00	37.00	125.00	295.00
10003412	0	2	49	23.41	106.00	89.00	86	164	159.00	59.18	218.00	108.00	37.00	128.00	295.00
10007845	1	2	54	25.31	101.00	96.00	70	100	171.00	74.00	247.00	79.00	27.00	134.00	295.00
10011861	0	2	54	25.64	100.00	93.00	102	153	158.00	64.00	287.00	218.00	63.00	143.00	295.00
10014438	1	2	44	29.36	98.00	102.00	82	129	163.00	78.00	276.00	111.00	41.00	160.00	295.00
10009116	1	2	65	27.73	101.00	92.00	74	138	160.00	71.00	281.00	102.00	54.00	170.00	295.00
10006846	1	2	29	28.07	109.00	100.00	64	124	173.00	84.00	450.00	69.00	69.00	243.00	295.00
10011346	1	2	48	22.99	94.00	81.00	71	110	175.00	70.40	159.00	77.00	28.00	83.00	294.00
10009110	1	2	53	27.23	103.00	99.00	104	159	175.00	83.40	225.00	106.00	41.00	105.00	294.00
10000538	0	1	46	23.91	97.00	93.00	82	124	170.00	69.10	235.00	100.00	52.00	130.00	294.00
10010581	1	5	46	30.81	109.00	105.00	84	120	169.00	88.00	227.00	92.00	45.00	132.00	294.00
10011723	0	2	51	23.31	93.00	97.00	74	108	155.00	56.00	250.00	110.00	54.00	135.00	294.00
10010651	1	2	43	30.32	113.00	108.00	100	146	177.00	95.00	235.00	88.00	43.00	142.00	294.00
10007235	1	2	54	26.73	105.00	96.00	105	155	173.00	80.00	232.00	102.00	43.00	144.00	294.00
10008742	1	2	63	28.32	106.00	108.00	84	146	174.00	85.75	309.00	101.00	61.00	170.00	294.00
10005527	1	2	43	25.93	102.00	96.00	85	138	180.00	84.00	145.00	102.00	37.00	83.00	293.00
10012725	1	2	35	31.96	114.00	108.00	88	132	179.00	102.40	183.00	106.00	34.00	91.00	293.00
10014879	1	2	53	23.49	92.00	96.00	63	111	175.00	71.95	201.00	102.00	42.00	92.00	293.00
10005989	1	2	54	24.17	100.00	95.00	93	134	164.00	65.00	163.00	100.00	32.00	94.00	293.00
10004564	0	2	51	30.80	105.00	101.50	67	107	155.00	74.00	186.00	127.00	44.00	99.00	293.00
10006021	1	2	46	26.42	105.00	93.00	80	120	174.00	80.00	194.00	89.00	24.00	101.00	293.00
10013032	0	2	41	23.94	97.00	86.00	90	124	157.00	59.00	200.00	80.00	54.00	105.00	293.00
10012041	0	3	57	25.32	107.00	110.00	54	92	159.00	64.00	219.00	85.00	53.00	109.00	293.00
10014308	1	2	45	29.76	98.00	105.00	92	145	168.00	84.00	217.00	173.00	30.00	117.00	293.00
10005299	0	2	42	23.40	95.00	86.00	80	130	154.00	55.50	235.00	84.00	32.00	129.00	293.00
10014729	0	2	38	32.03	116.50	112.50	87	143	166.00	88.25	253.00	138.00	44.00	140.00	293.00
10004522	0	2	49	36.15	113.00	113.00	70	126	161.00	93.70	220.00	341.00	41.00	112.00	292.00
10009567	1	2	47	33.01	120.00	118.00	86	135	182.00	109.35	213.00	103.00	47.00	114.00	292.00
10002978	1	2	58	29.00	111.00	118.00	87	152	167.00	87.80	218.00	84.00	41.00	116.00	292.00
10005521	0	2	33	27.53	101.00	94.00	69	129	159.00	69.60	232.00	70.00	39.00	116.00	292.00
10011327	1	2	41	28.38	104.00	101.00	106	169	171.00	83.00	231.00	72.00	36.00	121.00	292.00
10012676	0	2	55	27.18	106.00	104.00	110	175	165.00	74.00	223.00	108.00	50.00	124.00	292.00
10005792	1	2	58	79.70	94.00	92.00	91	142	91.00	66.00	232.00	130.00	54.00	134.00	292.00
10001673	1	2	50	27.78	107.00	99.00	77	113	179.00	89.00	220.00	112.00	37.00	136.00	292.00
10013194	1	2	57	25.78	96.00	95.00	89	131	162.00	67.65	248.00	106.00	44.00	137.00	292.00
10011203	1	2	57	24.68	100.00	101.00	94	151	172.00	73.00	288.00	112.00	52.00	149.00	292.00
10000881	0	2	48	24.84	96.00	89.00	77	119	163.00	66.00	289.00	102.00	42.00	163.00	292.00
10006950	1	2	26	26.89	107.00	93.00	69	112	179.00	86.15	186.00	88.00	38.00	86.00	291.00
10001332	0	1	27	21.86	95.00	82.00	74	101	169.50	62.80	312.00	218.00	35.00	87.00	291.00
10001173	0	2	37	24.33	99.00	89.00	69	118	159.00	61.50	186.00	96.00	46.00	101.00	291.00
10007388	1	2	46	19.90	102.00	81.00	80	110	198.00	78.00	211.00	106.00	39.00	111.00	291.00
10015017	0	2	60	27.37	100.00	103.00	70	118	159.00	69.20	258.00	100.00	57.00	127.00	291.00
10011495	1	2	47	22.31	92.00	82.00	86	119	172.00	66.00	227.00	95.00	36.00	131.00	291.00
10013268	0	1	54	24.65	100.00	81.00	90	120	148.00	54.00	263.00	#NULL!	42.00	146.00	291.00
10002586	1	2	40	26.23	102.00	105.00	94	128	180.00	85.00	277.00	104.00	40.00	161.00	291.00
10003397	1	2	62	22.97	98.00	92.00	97	152	179.00	73.60	112.00	267.00	22.00	79.00	290.00
10004202	0	2	47	27.77	100.00	94.00	89	134	157.00	68.45	170.00	104.00	43.00	87.00	290.00
10002855	1	2	62	27.51	107.00	102.00	78	132	166.00	75.80	168.00	103.00	36.00	93.00	290.00
10012883	0	2	42	23.05	99.00	91.00	76	120	160.00	59.00	172.00	89.00	29.00	94.00	290.00
10003120	1	2	39	25.34	98.00	94.00	82	125	165.00	69.00	170.00	95.00	38.00	96.00	290.00
10006621	0	2	43	25.56	101.00	86.00	80	110	157.00	63.00	197.00	91.00	29.00	99.00	290.00
10009589	1	2	58	23.51	97.00	87.00	98	132	165.00	64.00	200.00	96.00	34.00	100.00	290.00
10002825	1	2	37	24.03	101.00	96.00	82	118	179.00	77.00	195.00	101.00	56.00	103.00	290.00
10002991	0	2	41	33.24	116.00	98.00	76	131	160.00	85.10	203.00	113.00	49.00	111.00	290.00
10006427	0	2	50	28.76	110.00	107.00	72	118	155.00	69.10	261.00	189.00	58.00	124.00	290.00
10001350	1	2	48	31.41	107.00	111.00	96	125	173.00	94.00	218.00	95.00	32.00	133.00	290.00
10002472	1	2	40	25.56	98.00	89.00	84	127	169.00	73.00	258.00	110.00	46.00	148.00	290.00
10004276	1	2	40	25.25	106.00	101.00	85	113	178.00	80.00	315.00	96.00	46.00	187.00	290.00
10001245	1	2	58	22.76	92.00	80.00	97	160	161.00	59.00	190.00	240.00	28.00	107.00	289.00
10001562	1	2	47	25.54	106.00	102.00	74	124	177.00	80.00	252.00	92.00	39.00	156.00	289.00
10001123	1	2	47	25.21	98.00	93.00	75	120	169.00	72.00	304.00	123.00	69.00	157.00	289.00
10000980	1	2	53	26.94	103.00	96.00	79	121	176.00	83.45	138.00	109.00	42.00	67.00	288.00
10005813	0	2	46	29.52	111.00	93.00	70	128	154.00	70.00	146.00	89.00	46.00	73.00	288.00
10005051	0	2	54	27.18	104.00	97.00	76	109	158.00	67.85	186.00	96.00	25.00	91.00	288.00
10011031	1	2	42	25.99	102.00	92.50	61	109	172.00	76.90	185.00	99.00	44.00	101.00	288.00
10002629	1	2	55	25.00	99.00	94.00	68	110	167.50	76.10	143.00	93.00	32.00	102.00	288.00
10001144	1	2	36	20.11	93.00	88.00	95	131	177.00	63.00	207.00	115.00	31.00	113.00	288.00
10015049	1	2	54	19.52	94.00	82.00	63	111	176.00	60.45	240.00	77.00	42.00	122.00	288.00
10004317	0	2	45	18.27	88.50	82.00	61	101	163.00	48.55	200.00	105.00	52.00	130.00	288.00
10010983	0	2	59	31.58	108.00	108.00	100	180	151.00	72.00	247.00	80.00	51.00	142.00	288.00
10002686	1	2	47	36.00	120.00	115.00	93	128	170.00	108.50	304.00	117.00	55.00	200.00	288.00
10007989	0	2	43	20.69	56.00	67.00	50	100	166.00	57.00	148.00	100.00	22.00	69.00	287.00
10010372	0	2	51	34.11	119.00	115.00	95	139	156.00	83.00	172.00	137.00	59.00	110.00	287.00
10013247	0	2	42	23.19	95.00	82.00	70	120	154.00	55.00	226.00	83.00	25.00	132.00	287.00
10007874	0	2	45	28.69	110.00	103.00	63	123	167.00	80.00	226.00	89.00	34.00	136.00	287.00
10014591	0	2	40	28.50	108.00	97.00	62	100	165.00	77.60	285.00	103.00	54.00	140.00	287.00
10008379	0	2	40	29.04	114.00	102.00	76	127	162.00	76.20	333.00	95.00	#NULL!	#NULL!	286.00
10000683	1	2	49	27.18	92.00	90.00	58	94	166.00	74.90	135.00	92.00	23.00	81.00	286.00
10012788	1	2	45	31.89	108.00	107.00	80	125	168.00	90.00	169.00	103.00	39.00	85.00	286.00
10007104	0	2	48	21.87	99.00	88.00	80	120	167.00	61.00	176.00	88.00	23.00	89.00	286.00
10011283	0	2	35	29.76	117.00	100.00	74	110	167.00	83.00	239.00	98.00	43.00	130.00	286.00
10001527	1	2	36	42.36	122.00	131.00	95	149	184.00	143.40	276.00	109.00	34.00	139.00	286.00
10012383	1	2	46	29.41	103.00	98.00	82	126	172.00	87.00	273.00	119.00	44.00	164.00	286.00
10007638	1	2	44	25.36	106.00	104.00	87	133	182.00	84.00	169.00	136.00	33.00	80.00	285.00
10001409	1	2	46	24.02	97.00	92.00	85	140	168.00	67.80	225.00	169.00	29.00	80.00	285.00
10001251	1	2	53	28.34	107.00	100.00	74	109	169.00	80.95	159.00	120.00	36.00	85.00	285.00
10003696	1	2	65	24.03	110.00	96.00	71	120	179.00	77.00	176.00	124.00	33.00	99.00	285.00
10002050	0	2	63	29.37	105.00	113.00	78	147	157.00	72.40	192.00	99.00	44.00	106.00	285.00
10001232	1	2	46	29.45	113.00	107.00	85	130	170.00	85.10	220.00	94.00	38.00	118.00	285.00
10010281	0	2	42	25.20	95.00	77.00	87	124	153.00	59.00	202.00	85.00	32.00	119.00	285.00
10013417	1	2	40	31.64	105.00	108.00	93	147	168.00	89.30	205.00	86.00	40.00	120.00	285.00
10003799	1	2	46	25.46	99.00	90.00	60	109	167.00	71.00	224.00	101.00	36.00	127.00	285.00
10014680	0	2	32	28.48	107.00	94.00	65	113	164.00	76.60	238.00	94.00	42.00	129.00	285.00
10008667	0	2	52	25.63	103.00	93.00	62	122	153.00	60.00	244.00	94.00	44.00	136.00	285.00
10006425	1	2	45	29.59	109.00	98.00	91	137	169.00	84.50	264.00	97.00	68.00	144.00	285.00
10005032	0	2	59	31.18	105.00	100.00	78	136	153.00	73.00	252.00	121.00	48.00	148.00	285.00
10000393	1	2	61	32.15	118.00	110.00	84	132	170.00	92.90	170.00	105.00	47.00	84.00	284.00
10004171	0	2	25	31.01	110.00	95.00	78	122	164.00	83.40	210.00	92.00	45.00	114.00	284.00
10001794	1	2	55	28.25	106.00	96.00	80	130	165.00	76.90	218.00	88.00	33.00	122.00	284.00
10007083	1	1	33	24.16	97.00	89.00	62	111	175.00	74.00	246.00	90.00	38.00	133.00	284.00
10006663	1	2	50	20.09	97.00	89.00	88	141	184.00	68.00	237.00	97.00	35.00	138.00	284.00
10007798	0	2	48	22.77	95.00	77.00	67	108	154.00	54.00	269.00	103.00	41.00	142.00	284.00
10013440	0	2	48	26.99	110.00	100.00	87	147	170.00	78.00	256.00	126.00	41.00	156.00	284.00
10004334	0	1	45	25.04	94.00	87.00	100	176	148.00	54.85	269.00	144.00	60.00	169.00	284.00
10010353	1	3	49	28.73	105.00	106.00	89	126	172.00	85.00	152.00	105.00	33.00	85.00	283.00
10001575	1	2	47	32.48	115.00	111.00	71	115	176.00	100.60	183.00	98.00	29.00	86.00	283.00
10007720	0	2	39	27.40	111.00	99.00	82	118	162.00	71.90	223.00	101.00	71.00	103.00	283.00
10002716	1	2	40	26.56	102.00	79.00	78	120	160.00	68.00	194.00	85.00	35.00	114.00	283.00
10005531	0	1	45	23.23	102.00	88.00	85	120	158.00	58.00	214.00	83.00	36.60	116.00	283.00
10008697	1	2	49	24.02	106.00	80.00	82	123	187.00	84.00	214.00	83.00	36.00	116.00	283.00
10014300	1	2	50	33.31	112.00	108.00	89	117	175.00	102.00	216.00	95.00	36.00	119.00	283.00
10012247	0	2	27	25.78	97.00	90.00	67	118	160.00	66.00	247.00	73.00	60.00	123.00	283.00
10002039	1	2	38	31.62	109.00	103.00	77	141	173.00	94.65	218.00	100.00	36.00	131.00	283.00
10000908	0	2	40	27.77	111.00	91.00	75	115	165.00	75.60	295.00	#NULL!	56.00	138.00	283.00
10001950	1	2	43	25.99	102.00	93.00	80	130	171.00	76.00	230.00	83.00	39.00	149.00	283.00
10007233	1	2	43	34.66	118.00	110.00	83	140	169.00	99.00	237.00	107.00	38.00	154.00	283.00
10013449	1	2	53	29.44	99.00	104.00	62	109	172.00	87.10	270.00	112.00	35.00	167.00	283.00
10007921	0	1	42	20.28	93.00	72.00	70	100	157.00	50.00	193.00	81.00	30.00	96.00	282.00
10003813	1	2	65	23.67	99.00	91.00	81	144	170.00	68.40	199.00	106.00	37.00	110.00	282.00
10011200	1	2	61	34.78	109.00	112.00	73	141	167.00	97.00	302.00	107.00	37.00	175.00	282.00
10001766	1	2	45	22.34	98.00	93.00	74	120	169.00	63.80	164.00	139.00	32.00	82.00	281.00
10001767	1	2	34	23.89	102.00	87.00	61	115	180.00	77.40	169.00	87.00	53.00	91.00	281.00
10012051	0	2	42	31.43	110.00	106.00	52	94	160.00	80.45	171.00	83.00	38.00	91.00	281.00
10008548	0	2	49	29.64	104.00	102.00	79	130	158.00	74.00	206.00	100.00	35.00	111.00	281.00
10007823	1	2	53	27.04	106.00	95.00	90	150	172.00	80.00	206.00	100.00	35.00	111.00	281.00
10001114	1	2	38	22.55	101.00	91.00	89	140	186.00	78.00	216.00	101.00	32.00	123.00	281.00
10003500	0	2	55	20.29	99.00	104.00	72	117	185.00	69.45	221.00	121.00	42.00	125.00	281.00
10005048	0	2	52	22.09	98.00	90.00	80	133	160.00	56.55	267.00	83.00	48.00	136.00	281.00
10014715	1	2	43	29.42	112.00	110.50	87	121	175.00	90.10	289.00	144.00	57.00	163.00	281.00
10001964	1	2	44	25.91	105.00	96.00	70	125	173.00	77.55	340.00	128.00	69.00	173.00	281.00
10012511	0	2	34	27.89	110.00	91.00	100	121	164.00	75.00	150.00	92.00	34.00	94.00	280.00
10013526	1	2	55	29.80	108.00	95.00	93	157	173.00	89.20	180.00	87.00	44.00	102.00	280.00
10008978	1	2	57	30.37	106.00	104.00	103	149	166.00	83.70	197.00	95.00	42.00	103.00	280.00
10014660	0	3	43	30.26	110.50	112.50	64	99	163.00	80.40	214.00	96.00	43.00	109.00	280.00
10006043	1	2	48	25.62	97.00	91.00	90	129	164.00	68.90	200.00	199.00	34.00	111.00	280.00
10009060	1	2	41	24.09	95.00	89.00	77	119	168.00	68.00	210.00	87.00	34.00	115.00	280.00
10011788	1	2	54	33.43	112.00	111.00	82	131	165.00	91.00	219.00	82.00	28.00	126.00	280.00
10008402	1	2	49	27.72	100.00	98.00	105	143	172.00	82.00	254.00	87.00	41.00	138.00	280.00
10014333	1	2	47	25.18	98.00	93.00	68	88	176.00	78.00	247.00	102.00	35.00	144.00	280.00
10011734	0	2	53	34.45	112.00	102.00	107	148	158.00	86.00	284.00	108.00	45.00	158.00	280.00
10002232	1	2	44	27.04	100.00	97.00	78	121	172.00	80.00	176.00	120.00	27.00	84.00	279.00
10007812	0	2	39	34.08	121.00	101.00	60	130	157.00	84.00	183.00	303.00	29.00	93.00	279.00
10012536	0	2	57	28.04	102.00	106.00	69	109	158.00	70.00	173.00	88.00	31.00	111.00	279.00
10003289	1	2	52	26.30	98.00	96.00	79	138	170.00	76.00	186.00	145.00	41.00	112.00	279.00
10009889	1	2	49	22.78	93.00	97.00	70	103	179.00	73.00	185.00	80.00	29.00	116.00	279.00
10014143	1	2	50	27.89	106.00	97.00	78	123	170.00	80.60	225.00	84.00	33.00	124.00	279.00
10002587	1	2	55	21.53	92.00	87.00	82	124	179.00	69.00	217.00	128.00	30.00	126.00	279.00
10003482	1	2	53	23.51	92.00	89.00	71	127	165.00	64.00	222.00	97.00	36.00	132.00	279.00
10004542	1	2	45	24.51	98.00	87.00	61	112	169.00	70.00	245.00	97.00	136.00	142.00	279.00
10012566	0	2	47	27.41	104.00	94.00	79	121	154.00	65.00	235.00	105.00	40.00	151.00	279.00
10011872	0	2	50	28.55	107.00	110.00	116	171	161.00	74.00	345.00	154.00	65.00	186.00	279.00
10008034	1	2	46	34.14	117.00	112.00	87	129	172.00	101.00	320.00	93.00	31.00	215.00	279.00
10004923	1	2	43	23.29	96.50	90.00	75	110	170.00	67.30	207.00	113.00	41.00	102.00	278.00
10009561	1	2	46	27.08	106.00	96.00	84	136	174.00	82.00	214.00	96.00	57.00	105.00	278.00
10010210	1	2	55	26.45	100.00	98.00	69	92	165.00	72.00	233.00	87.00	45.00	119.00	278.00
10007352	1	2	62	30.09	104.00	111.00	100	160	171.00	88.00	236.00	96.00	57.00	120.00	278.00
10009564	1	2	46	26.69	105.00	101.00	80	125	174.00	80.80	206.00	94.00	50.00	134.00	278.00
10008888	0	2	40	21.46	99.00	83.00	50	100	178.00	68.00	226.00	89.00	34.00	136.00	278.00
10014610	0	2	57	26.25	97.50	95.00	69	122	152.00	60.65	274.00	71.00	45.00	167.00	278.00
10012796	1	2	36	23.91	96.00	92.00	65	105	172.00	70.75	162.00	82.00	37.00	86.00	277.00
10008940	1	2	61	27.02	105.00	102.00	90	129	171.00	79.00	166.00	72.00	37.00	86.00	277.00
10003428	1	2	43	27.43	98.00	89.00	86	127	162.00	72.00	167.00	89.00	34.00	92.00	277.00
10003221	1	2	29	27.46	105.00	92.00	72	109	168.00	77.50	187.00	102.00	50.00	101.00	277.00
10009454	0	2	48	29.62	110.00	104.00	88	151	163.00	78.70	168.00	125.00	46.00	105.00	277.00
10004579	1	1	29	29.65	108.00	101.00	79	121	176.00	91.85	186.00	90.00	43.00	108.00	277.00
10007826	1	2	53	13.80	87.00	77.00	80	130	196.00	53.00	199.00	81.00	33.00	108.00	277.00
10014685	0	3	44	31.62	114.00	95.00	61	113	157.00	77.95	225.00	91.00	60.00	119.00	277.00
10011151	0	2	52	27.08	101.00	94.00	66	121	158.00	67.60	251.00	105.00	47.00	133.00	277.00
10003974	0	2	54	31.31	107.00	116.00	97	165	161.00	81.15	242.00	101.00	50.00	141.00	277.00
10007369	1	2	41	28.41	109.00	104.00	70	120	178.00	90.00	317.00	93.00	42.00	163.00	277.00
10010459	1	2	49	30.80	103.00	101.00	68	100	170.00	89.00	156.00	145.00	42.00	81.00	276.00
10008489	0	2	55	26.31	103.00	92.00	86	138	151.00	60.00	199.00	117.00	40.00	89.00	276.00
10013232	0	1	51	24.11	98.00	88.00	70	110	161.00	62.50	199.00	117.00	40.00	89.00	276.00
10012975	0	2	40	27.06	102.00	97.00	83	123	155.00	65.00	163.00	101.00	27.00	90.00	276.00
10012499	1	2	39	26.39	102.00	92.00	84	120	167.00	73.60	183.00	90.00	35.00	107.00	276.00
10011081	0	2	32	34.29	120.00	116.00	61	99	162.00	90.00	226.00	81.00	52.00	127.00	276.00
10007009	1	2	38	27.77	108.00	91.00	85	130	177.00	87.00	247.00	83.00	37.00	131.00	276.00
10004975	1	2	61	25.96	100.00	96.00	72	138	167.00	72.40	278.00	112.00	64.00	132.00	276.00
10005645	0	2	45	24.72	103.00	102.00	71	115	148.00	54.15	262.00	375.00	45.00	132.00	276.00
10004499	1	2	50	28.15	100.00	90.00	102	151	165.00	76.65	227.00	102.00	44.00	135.00	276.00
10009633	0	2	60	28.19	107.00	102.00	84	146	153.00	66.00	234.00	80.00	50.00	138.00	276.00
10011923	0	2	50	22.03	98.00	88.00	80	110	158.00	55.00	269.00	106.00	43.00	141.00	276.00
10007886	0	2	54	27.82	102.00	91.00	87	146	162.00	73.00	269.00	106.00	43.00	141.00	276.00
10001692	1	2	39	26.65	108.00	103.00	90	155	174.00	80.70	284.00	152.00	59.00	162.00	276.00
10011664	0	2	65	27.03	99.00	98.00	69	140	149.00	60.00	309.00	100.00	53.00	174.00	276.00
10004657	1	2	41	43.90	133.00	131.00	94	136	176.00	136.00	110.00	96.00	23.00	46.00	275.00
10011617	0	2	36	32.81	113.00	110.00	71	127	160.00	84.00	219.00	88.00	49.00	117.00	275.00
10002501	1	2	49	25.16	104.00	99.00	92	132	174.50	76.60	195.00	82.00	40.00	118.00	275.00
10005168	1	2	57	26.22	104.00	99.00	94	156	179.00	84.00	203.00	82.00	33.00	121.00	275.00
10005536	1	2	48	24.72	101.00	94.00	86	130	181.00	81.00	209.00	95.00	33.00	123.00	275.00
10004191	0	4	54	25.58	100.00	93.00	81	131	165.00	69.65	224.00	96.00	31.00	128.00	275.00
10009663	1	1	58	27.55	105.00	95.00	84	141	165.00	75.00	220.00	95.00	36.00	131.00	275.00
10000779	1	2	33	23.34	104.00	92.00	73	124	176.00	72.30	247.00	146.00	35.00	136.00	275.00
10013494	0	3	52	27.47	102.00	99.00	95	131	155.00	66.00	242.00	152.00	48.00	145.00	275.00
10014248	1	2	49	25.74	103.00	100.00	81	117	185.00	88.10	269.00	97.00	54.00	147.00	275.00
10012974	1	2	51	27.44	105.00	96.00	60	108	166.00	75.60	263.00	89.00	39.00	148.00	275.00
10004306	1	2	53	30.40	100.00	98.00	79	125	172.00	89.70	256.00	102.00	45.00	150.00	275.00
10013700	1	2	34	32.97	113.00	111.00	76	118	178.00	104.45	292.00	95.00	52.00	159.00	275.00
10012316	1	2	43	24.01	94.00	95.00	71	121	174.00	72.70	269.00	80.00	35.00	163.00	275.00
10001839	1	2	48	26.35	100.00	95.00	76	108	163.00	70.00	133.00	88.00	30.00	70.00	274.00
10014874	0	2	52	30.06	105.00	99.00	76	147	156.00	73.15	206.00	86.00	42.00	97.00	274.00
10009592	1	2	50	25.56	101.00	100.00	83	116	169.00	73.00	183.00	89.00	34.00	97.00	274.00
10006160	1	2	45	27.96	100.00	97.00	80	122	170.00	80.80	177.00	97.00	40.00	98.00	274.00
10004661	1	2	41	28.60	107.00	103.00	65	123	174.00	86.60	236.00	102.00	51.00	109.00	274.00
10012343	1	2	61	25.86	104.00	91.00	74	126	173.00	77.40	220.00	80.00	59.00	111.00	274.00
10007809	0	2	42	31.20	112.00	99.00	50	100	154.00	74.00	201.00	97.00	32.00	111.00	274.00
10004001	1	2	46	29.38	107.00	105.00	73	124	176.00	91.00	208.00	113.00	44.00	115.00	274.00
10012838	1	2	61	27.58	103.00	101.00	130	150	170.00	79.70	259.00	126.00	39.00	148.00	274.00
10007825	1	2	48	26.93	104.00	96.00	80	120	168.00	76.00	280.00	99.00	52.00	158.00	274.00
10007944	1	2	54	27.70	103.00	98.00	90	140	171.00	81.00	298.00	78.00	45.00	172.00	274.00
10002257	1	2	26	25.50	97.00	93.00	73	127	176.00	79.00	143.00	83.00	31.00	76.00	273.00
10002694	1	2	60	30.67	114.00	115.00	79	149	182.00	101.60	171.00	94.00	39.00	90.00	273.00
10004189	0	1	36	27.63	99.00	79.00	55	104	151.00	63.00	168.00	100.00	35.00	92.00	273.00
10011374	0	2	39	26.45	99.00	92.00	61	119	152.00	61.10	200.00	93.00	47.00	94.00	273.00
10001059	1	2	59	26.36	105.00	102.00	93	173	168.00	74.40	175.00	135.00	31.00	100.00	273.00
10006116	1	2	51	26.72	99.00	93.00	90	120	163.00	71.00	218.00	87.00	43.00	102.00	273.00
10013082	1	2	53	24.58	96.00	97.00	80	133	177.00	77.00	218.00	87.00	43.00	102.00	273.00
10011168	1	2	39	26.26	100.00	95.00	80	144	169.00	75.00	207.00	97.00	40.00	103.00	273.00
10012096	0	2	49	32.70	109.00	112.00	74	126	157.00	80.60	208.00	162.00	41.00	106.00	273.00
10005065	1	2	42	25.86	97.00	89.00	72	110	168.00	73.00	296.00	77.00	41.00	114.00	273.00
10003548	0	2	46	31.74	107.00	116.00	77	125	162.00	83.30	216.00	93.00	46.00	125.00	273.00
10002672	1	2	42	33.00	105.00	106.00	91	135	178.00	98.50	279.00	102.00	53.00	183.00	273.00
10006512	1	2	39	30.42	104.00	103.00	95	121	184.00	103.00	192.00	103.00	25.00	88.00	272.00
10001533	0	2	48	34.56	105.00	110.00	97	131	152.00	79.85	202.00	86.00	37.00	90.00	272.00
10007958	0	2	53	25.28	100.00	88.00	65	100	164.00	68.00	196.00	97.00	22.00	102.00	272.00
10002449	0	2	57	34.95	120.00	124.00	85	142	170.00	101.00	203.00	112.00	51.00	111.00	272.00
10012693	1	2	32	31.44	109.00	95.00	73	117	169.00	89.80	202.00	106.00	35.00	119.00	272.00
10004741	1	2	58	22.71	92.00	94.00	79	122	178.00	71.95	249.00	230.00	44.00	120.00	272.00
10002894	1	2	58	29.69	107.00	100.00	98	143	160.00	76.00	237.00	107.00	39.00	137.00	272.00
10004493	1	2	58	22.58	88.00	87.00	90	124	156.00	54.95	290.00	121.00	46.00	172.00	272.00
10001779	1	2	49	27.20	105.00	99.00	78	130	170.00	78.60	157.00	89.00	32.00	80.00	271.00
10001390	1	2	47	23.92	100.00	98.00	72	116	173.00	71.60	120.00	68.00	34.00	93.00	271.00
10010713	0	2	47	38.29	128.00	126.00	88	122	149.00	85.00	217.00	92.00	50.00	112.00	271.00
10014814	1	2	45	19.61	90.00	82.00	68	89	176.00	60.75	229.00	89.00	35.00	116.00	271.00
10006871	1	2	51	23.11	99.00	86.00	80	147	169.00	66.00	197.00	90.00	38.00	120.00	271.00
10010726	1	2	33	29.61	112.00	102.00	76	135	181.00	97.00	208.00	88.00	34.00	123.00	271.00
10014746	1	2	38	27.17	89.00	101.00	77	112	178.00	86.10	235.00	104.00	41.00	135.00	271.00
10014627	0	2	41	35.63	114.00	107.50	78	117	155.00	85.60	231.00	95.00	43.00	141.00	271.00
10014631	1	2	39	33.26	109.00	110.00	137	153	169.00	95.00	270.00	93.00	40.00	154.00	271.00
10008381	1	2	42	32.51	115.00	106.00	116	203	181.00	106.50	329.00	103.00	#NULL!	#NULL!	270.00
10009861	0	2	49	33.33	100.00	106.00	71	111	152.00	77.00	167.00	219.00	29.00	79.00	270.00
10002638	1	5	57	30.00	109.00	113.00	86	223	177.00	90.80	126.00	91.00	35.00	84.00	270.00
10003095	0	2	41	31.62	119.00	116.00	78	126	153.50	74.50	169.00	100.00	40.00	87.00	270.00
10001881	1	1	24	33.18	117.00	111.00	85	133	181.00	108.70	175.00	83.00	41.00	93.00	270.00
10009535	1	2	30	24.57	97.00	88.00	68	108	171.00	71.85	212.00	85.00	47.00	110.00	270.00
10004466	1	2	30	28.41	112.00	101.00	79	126	178.00	90.00	182.00	78.00	35.00	110.00	270.00
10014553	1	2	40	27.87	101.00	96.00	77	106	173.00	83.40	214.00	105.00	44.00	123.00	270.00
10002795	0	2	24	23.58	101.00	90.00	75	120	172.00	69.75	222.00	84.00	38.00	132.00	270.00
10015002	1	2	46	28.25	101.50	93.00	78	124	170.00	81.65	276.00	85.00	54.00	141.00	270.00
10002069	1	2	43	31.86	111.00	108.00	102	165	169.00	91.00	251.00	90.00	47.00	143.00	270.00
10000835	1	2	48	29.05	104.00	105.00	110	140	165.00	79.10	225.00	104.00	31.00	147.00	270.00
10001968	1	2	43	24.23	103.00	101.00	80	120	179.00	77.65	295.00	119.00	53.00	154.00	270.00
10010809	0	3	65	33.32	110.00	110.00	61	143	153.00	78.00	265.00	131.00	41.00	164.00	270.00
10011705	0	2	49	30.83	103.00	96.00	103	162	157.00	76.00	302.00	107.00	42.00	188.00	270.00
10001532	1	2	32	22.72	94.00	87.00	88	110	178.00	72.00	160.00	85.00	36.00	82.00	269.00
10013323	1	2	33	30.15	108.00	99.00	73	109	168.00	85.10	162.00	85.00	30.00	88.00	269.00
10004073	1	2	34	25.41	106.00	90.00	75	128	177.00	79.60	170.00	102.00	35.00	94.00	269.00
10000307	1	2	53	31.96	110.00	103.00	84	131	176.00	99.00	180.00	95.00	46.00	96.00	269.00
10005305	1	2	55	26.94	104.00	98.00	95	129	180.00	87.30	178.00	82.00	37.00	99.00	269.00
10004181	0	2	51	34.39	112.00	105.00	77	120	156.00	83.70	183.00	97.00	45.00	100.00	269.00
10003254	0	2	48	25.14	110.00	92.00	90	124	160.00	64.35	199.00	97.00	56.00	104.00	269.00
10009446	1	1	28	32.95	112.00	109.00	74	129	169.00	94.10	163.00	90.00	42.00	105.00	269.00
10008550	1	2	38	23.51	95.00	85.00	73	102	165.00	64.00	211.00	87.00	40.00	109.00	269.00
10005373	0	2	42	26.90	105.00	100.00	75	105	159.00	68.00	211.00	87.00	40.00	109.00	269.00
10006616	1	2	48	22.72	99.00	88.00	83	133	178.00	72.00	224.00	97.00	39.00	120.00	269.00
10014306	1	2	47	28.34	99.00	97.00	79	126	168.00	80.00	225.00	166.00	41.00	121.00	269.00
10007649	1	2	49	27.04	104.00	100.00	83	128	172.00	80.00	223.00	79.00	43.00	123.00	269.00
10009795	0	2	50	30.09	100.00	109.00	72	111	149.00	66.80	294.00	98.00	60.00	152.00	269.00
10013452	1	2	52	25.69	94.00	82.00	66	120	164.00	69.10	225.00	108.00	45.00	155.00	269.00
10010407	1	2	30	38.37	116.00	105.00	75	138	167.00	107.00	249.00	68.00	43.00	156.00	269.00
10001691	1	1	44	24.01	102.00	97.00	90	135	187.00	83.95	303.00	117.00	60.00	170.00	269.00
10008301	0	2	60	24.45	100.00	98.00	64	111	163.00	64.95	358.00	103.00	#NULL!	#NULL!	268.00
10008752	1	2	49	24.86	95.00	80.00	90	110	169.00	71.00	160.00	90.00	23.00	82.00	268.00
10007830	1	2	48	24.68	98.00	91.00	80	130	166.00	68.00	185.00	99.00	49.00	92.00	268.00
10007232	1	2	51	25.71	96.00	85.00	83	126	165.00	70.00	185.00	99.00	49.00	92.00	268.00
10013401	1	2	51	25.48	95.00	91.00	91	122	171.00	74.50	185.00	99.00	34.00	106.00	268.00
10007663	0	2	45	32.18	111.00	91.00	50	110	163.00	85.50	253.00	97.00	37.00	131.00	268.00
10010976	0	2	45	29.94	102.00	99.00	92	146	154.00	71.00	242.00	98.00	48.00	137.00	268.00
10011340	1	2	50	34.34	117.00	104.00	74	141	161.00	89.00	302.00	100.00	43.00	171.00	268.00
10012776	1	2	50	23.90	92.00	80.00	84	113	163.00	63.50	194.00	102.00	45.00	89.00	267.00
10006177	0	2	48	34.53	120.00	119.00	81	134	160.00	88.40	214.00	123.00	39.00	103.00	267.00
10010035	1	2	65	27.64	103.00	97.00	79	128	168.00	78.00	210.00	107.00	30.00	103.00	267.00
10010511	0	2	46	23.62	100.00	93.00	83	133	162.00	62.00	219.00	85.00	47.00	117.00	267.00
10010769	1	2	47	27.77	109.00	103.00	80	122	177.00	87.00	216.00	86.00	40.00	120.00	267.00
10005500	0	2	47	32.86	112.00	106.00	73	123	147.00	71.00	205.00	115.00	49.00	126.00	267.00
10002985	0	2	62	31.19	108.00	115.00	86	162	161.00	80.85	219.00	137.00	48.00	128.00	267.00
10002402	1	2	46	27.76	102.00	101.00	75	112	175.00	85.00	233.00	95.00	37.00	134.00	267.00
10012990	1	2	43	34.03	94.00	89.00	94	151	169.00	97.20	255.00	86.00	42.00	139.00	267.00
10005074	1	5	47	32.77	111.00	108.00	92	139	179.00	105.00	241.00	105.00	47.00	145.00	267.00
10014361	1	2	35	31.53	103.00	99.00	83	129	158.00	78.70	268.00	97.00	42.00	150.00	267.00
10012748	0	2	61	25.36	98.00	93.00	96	136	164.00	68.20	193.00	128.00	30.00	108.00	266.00
10011329	1	2	58	29.51	109.00	106.00	82	134	162.00	77.45	237.00	110.00	45.00	119.00	266.00
10000877	1	2	50	26.57	104.00	98.00	79	120	168.00	75.00	237.00	82.00	39.00	129.00	266.00
10001906	1	2	46	23.39	98.00	93.00	90	130	173.00	70.00	226.00	101.00	44.00	131.00	266.00
10008906	1	2	50	28.69	106.00	104.00	82	128	167.00	80.00	217.00	75.00	31.00	137.00	266.00
10006212	1	2	54	23.72	98.00	83.00	80	120	173.00	71.00	261.00	72.00	45.00	144.00	266.00
10008312	0	1	53	28.83	97.00	99.00	88	127	149.00	64.00	250.00	97.00	42.00	158.00	266.00
10007933	0	2	44	29.21	107.00	108.00	60	100	157.00	72.00	250.00	97.00	42.00	158.00	266.00
10008221	0	2	40	28.62	108.00	101.00	81	138	159.00	72.35	278.00	124.00	#NULL!	#NULL!	265.00
10001993	0	2	24	32.96	109.00	102.00	50	95	157.00	81.25	137.00	98.00	36.00	75.00	265.00
10006260	1	2	40	27.43	110.00	101.00	80	120	189.00	98.00	159.00	95.00	29.00	75.00	265.00
10005256	0	2	34	33.86	125.00	101.00	80	120	171.00	99.00	265.00	87.00	34.00	86.00	265.00
10010568	0	2	40	31.60	102.00	100.00	82	135	152.00	73.00	163.00	128.00	37.00	87.00	265.00
10004115	0	2	62	26.05	96.00	70.00	68	117	156.00	63.40	179.00	306.00	56.00	95.00	265.00
10005248	1	2	51	27.70	105.00	98.00	80	115	171.00	81.00	188.00	83.00	35.00	110.00	265.00
10011597	1	2	39	24.25	91.00	101.00	77	120	185.00	83.00	207.00	88.00	36.00	113.00	265.00
10002378	1	2	56	26.88	104.00	106.00	86	139	187.00	94.00	213.00	155.00	49.00	120.00	265.00
10009869	0	2	54	27.47	105.00	100.00	75	121	155.00	66.00	240.00	138.00	45.00	125.00	265.00
10012365	1	2	64	33.06	114.00	114.00	101	203	168.00	93.30	186.00	86.00	44.00	125.00	265.00
10012640	0	2	48	19.65	88.00	85.00	73	93	153.00	46.00	236.00	91.00	40.00	129.00	265.00
10007525	0	2	39	28.62	104.00	103.00	62	110	146.00	61.00	234.00	92.00	63.00	130.00	265.00
10008770	1	2	41	24.44	100.00	95.00	75	118	174.00	74.00	223.00	88.00	43.00	130.00	265.00
10009810	1	2	43	20.75	87.00	77.00	86	107	165.00	56.50	236.00	90.00	49.00	136.00	265.00
10014258	1	5	61	25.50	95.00	94.00	102	128	177.00	79.90	268.00	#NULL!	52.00	147.00	265.00
10004674	0	2	39	26.69	107.00	103.00	69	107	162.00	70.05	268.00	186.00	42.00	149.00	265.00
10007278	1	2	40	19.05	86.00	71.00	60	90	162.00	50.00	306.00	#NULL!	31.00	204.00	265.00
10008079	0	2	57	23.53	97.00	82.00	94	138	161.00	61.00	306.00	#NULL!	31.00	204.00	265.00
10012540	1	2	51	26.92	98.00	101.00	90	134	176.00	83.40	103.00	80.00	34.00	52.00	264.00
10002584	1	2	43	28.31	103.00	97.00	68	103	166.00	78.00	179.00	101.00	41.00	95.00	264.00
10005537	0	2	56	25.08	103.00	94.00	60	100	161.00	65.00	220.00	98.00	58.00	101.00	264.00
10008714	0	1	38	27.34	113.00	83.00	85	119	170.00	79.00	220.00	68.00	58.00	101.00	264.00
10011898	0	2	40	35.94	120.00	117.00	80	126	160.00	92.00	217.00	123.00	62.00	106.00	264.00
10000995	1	2	44	22.78	99.00	86.00	75	129	171.00	66.60	197.00	102.00	47.00	109.00	264.00
10013354	1	2	36	24.22	98.00	91.00	73	123	173.00	72.50	192.00	89.00	38.00	112.00	264.00
10013189	1	1	23	24.56	100.00	92.00	71	122	174.00	74.35	218.00	81.00	38.00	122.00	264.00
10007716	1	2	43	26.33	99.00	91.00	80	110	171.00	77.00	243.00	99.00	37.00	129.00	264.00
10001041	0	2	38	27.46	106.50	100.00	83	115	160.00	70.30	243.00	97.00	50.00	140.00	264.00
10001413	1	2	45	21.78	96.00	97.00	79	116	178.00	69.00	247.00	80.00	42.00	141.00	264.00
10009618	0	5	47	37.04	122.00	121.00	59	109	153.00	86.70	245.00	119.00	54.00	156.00	264.00
10005708	1	1	25	23.56	104.00	94.00	69	116	192.00	86.85	159.00	79.00	37.00	70.00	263.00
10003587	1	1	27	21.77	93.00	84.00	70	119	176.00	67.45	140.00	85.00	35.00	72.00	263.00
10012516	0	2	49	28.40	106.00	94.00	72	116	157.00	70.00	158.00	85.00	35.00	84.00	263.00
10007323	1	2	47	24.68	102.00	98.00	80	110	172.00	73.00	161.00	122.00	30.00	85.00	263.00
10000927	1	3	53	27.67	99.00	98.00	86	150	168.00	78.10	165.00	121.00	35.00	97.00	263.00
10007259	1	2	45	23.62	100.00	91.50	79	132	177.00	74.00	192.00	100.00	32.00	100.00	263.00
10011536	1	2	45	19.23	92.00	82.00	64	113	166.00	53.00	213.00	94.00	42.00	106.00	263.00
10010599	0	3	48	33.15	113.00	103.00	74	135	162.00	87.00	185.00	285.00	38.00	109.00	263.00
10004582	1	2	34	24.16	99.00	91.00	80	113	175.00	74.00	198.00	95.00	46.00	110.00	263.00
10011992	1	2	31	26.63	102.00	92.00	77	133	176.00	82.50	212.00	88.00	40.00	116.00	263.00
10013641	0	3	58	28.23	102.00	98.00	85	134	147.00	61.00	201.00	89.00	38.00	118.00	263.00
10012285	1	2	44	28.27	105.00	103.00	65	108	166.00	77.90	243.00	81.00	48.00	124.00	263.00
10001663	0	2	64	24.43	96.50	94.50	88	158	152.00	56.45	225.00	145.00	50.00	126.00	263.00
10002128	0	2	57	25.78	103.00	98.00	73	121	158.00	64.35	219.00	105.00	49.00	126.00	263.00
10002293	1	2	48	28.36	104.00	94.00	60	100	169.00	81.00	228.00	86.00	42.00	131.00	263.00
10001687	1	2	44	31.35	108.00	114.00	100	160	175.00	96.00	244.00	95.00	39.00	143.00	263.00
10010780	0	5	50	27.51	107.00	105.00	82	134	164.00	74.00	249.00	155.00	42.00	156.00	263.00
10001001	1	2	45	24.49	105.00	100.00	69	110	185.00	83.80	201.00	121.00	38.00	93.00	262.00
10006627	1	2	29	26.03	107.00	94.00	73	123	172.00	77.00	185.00	88.00	31.00	93.00	262.00
10009234	1	2	45	36.78	126.00	126.00	86	124	193.00	137.00	173.00	107.00	35.00	96.00	262.00
10001060	1	2	51	25.06	100.00	92.00	87	136	173.00	75.00	207.00	110.00	35.00	112.00	262.00
10005476	0	2	54	38.16	117.00	108.00	83	135	151.00	87.00	200.00	128.00	40.00	124.00	262.00
10004635	0	2	36	32.42	114.00	108.50	82	107	160.00	83.00	248.00	118.00	45.00	125.00	262.00
10002556	1	2	47	30.00	103.00	103.00	86	138	179.00	91.30	189.00	108.00	29.00	125.00	262.00
10000455	0	2	60	35.76	116.00	128.00	71	141	161.00	92.70	312.00	135.00	58.00	188.00	262.00
10011591	0	2	55	27.06	93.00	100.00	55	93	155.00	65.00	143.00	228.00	29.00	81.00	261.00
10010982	0	2	58	23.24	96.00	84.00	80	132	151.00	53.00	226.00	77.00	39.00	89.00	261.00
10008816	1	2	42	26.04	94.00	84.00	70	110	158.00	65.00	189.00	75.00	29.00	96.00	261.00
10009606	1	2	64	29.39	110.00	103.00	86	134	175.00	90.00	187.00	85.00	33.00	99.00	261.00
10009413	0	2	59	31.31	115.00	116.00	70	120	159.00	79.15	203.00	169.00	55.00	103.00	261.00
10004790	1	2	63	26.22	97.00	100.00	70	121	168.00	74.00	239.00	161.00	44.00	108.00	261.00
10006559	0	2	42	28.93	110.00	102.00	70	90	161.00	75.00	224.00	90.00	52.00	116.00	261.00
10004787	1	2	59	29.48	100.00	96.00	91	183	170.00	85.20	257.00	83.00	43.00	119.00	261.00
10001095	1	2	48	28.07	105.00	104.00	73	118	173.00	84.00	219.00	82.00	43.00	120.00	261.00
10002780	1	2	51	38.47	115.00	125.00	105	166	166.00	106.00	244.00	123.00	48.00	122.00	261.00
10003297	0	2	29	41.23	117.00	115.00	80	123	164.00	110.90	224.00	115.00	43.00	129.00	261.00
10013322	0	2	41	25.56	99.00	91.00	71	124	157.00	63.00	230.00	76.00	46.00	130.00	261.00
10011871	0	2	40	26.95	105.00	94.00	76	137	160.00	69.00	234.00	93.00	47.00	131.00	261.00
10013242	0	2	42	23.93	98.00	78.00	60	90	159.00	60.50	243.00	324.00	27.00	131.00	261.00
10001147	1	3	53	23.92	93.00	88.00	81	125	161.00	62.00	238.00	130.00	35.00	136.00	261.00
10006536	1	2	51	31.24	106.00	101.00	89	114	163.00	83.00	270.00	97.00	37.00	161.00	261.00
10003642	0	2	37	23.03	98.00	89.00	60	102	166.00	63.45	133.00	107.00	35.00	69.00	260.00
10007065	1	2	41	25.91	95.00	92.00	89	135	162.00	68.00	161.00	92.00	31.00	83.00	260.00
10003758	1	2	61	27.65	102.00	99.00	86	142	170.00	79.90	106.00	124.00	44.00	86.00	260.00
10002482	0	2	44	30.41	113.00	113.00	79	119	173.00	91.00	164.00	90.00	41.00	87.00	260.00
10003373	1	2	31	24.07	102.00	91.00	71	117	177.00	75.40	154.00	108.00	30.00	87.00	260.00
10015008	0	2	53	22.80	91.00	86.00	69	115	146.00	48.60	223.00	135.00	57.00	97.00	260.00
10000491	1	2	63	21.68	99.00	96.00	71	119	183.50	73.00	161.00	109.00	50.00	99.00	260.00
10007813	0	2	50	24.03	98.00	90.00	60	120	158.00	60.00	191.00	227.00	38.00	100.00	260.00
10005557	1	2	58	26.33	98.00	92.00	99	145	171.00	77.00	191.00	227.00	38.00	100.00	260.00
10006465	0	2	46	24.14	97.00	85.00	85	125	155.00	58.00	185.00	213.00	29.00	104.00	260.00
10003775	0	2	62	30.10	103.00	102.00	79	140	153.00	70.45	195.00	120.00	47.00	107.00	260.00
10012052	1	1	44	31.68	107.00	99.00	75	134	166.00	87.30	190.00	75.00	27.00	107.00	260.00
10002223	1	2	52	26.89	100.00	96.00	83	150	167.00	75.00	202.00	104.00	42.00	108.00	260.00
10001661	1	2	42	25.25	102.00	95.00	95	133	179.00	80.90	193.00	85.00	47.00	109.00	260.00
10009879	0	2	50	28.62	105.00	97.00	76	115	153.00	67.00	207.00	96.00	56.00	110.00	260.00
10013702	1	1	20	31.00	111.00	101.00	77	129	174.00	93.85	223.00	93.00	43.00	119.00	260.00
10005307	0	2	52	34.93	119.00	109.00	76	116	156.00	85.00	200.00	95.00	41.00	121.00	260.00
10008745	0	1	60	28.27	111.00	110.00	75	141	162.00	74.20	254.00	130.00	67.00	128.00	260.00
10003445	1	1	25	30.08	110.00	111.00	82	136	190.00	108.60	230.00	108.00	47.00	131.00	260.00
10005271	1	2	53	31.55	102.00	104.00	87	127	167.00	88.00	227.00	87.00	49.00	132.00	260.00
10011649	0	2	60	31.25	108.00	108.00	101	180	159.00	79.00	239.00	111.00	50.00	135.00	260.00
10010332	0	2	50	32.44	112.00	108.00	91	156	159.00	82.00	229.00	138.00	48.00	135.00	260.00
10001506	1	2	58	22.38	94.00	90.00	70	102	177.00	70.10	229.00	79.00	48.00	135.00	260.00
10003242	0	3	65	29.52	106.50	99.50	71	133	158.00	73.70	256.00	138.00	54.00	144.00	260.00
10005468	0	2	43	27.53	97.00	99.00	74	109	156.00	67.00	236.00	113.00	49.00	145.00	260.00
10009877	0	5	31	29.36	112.00	102.00	78	123	163.00	78.00	326.00	81.00	58.00	154.00	260.00
10008744	0	2	51	30.02	106.00	104.00	65	109	152.00	69.35	315.00	99.00	65.00	170.00	260.00
10011353	0	2	45	30.44	102.00	108.00	76	119	158.00	76.00	143.00	96.00	34.00	71.00	259.00
10002220	1	2	54	23.00	85.00	75.00	71	123	157.50	45.50	156.00	83.00	43.00	79.00	259.00
10005291	0	2	47	26.91	98.00	91.00	80	120	153.00	63.00	168.00	298.00	32.00	87.00	259.00
10001361	0	2	36	30.80	120.00	100.00	91	133	165.00	83.85	167.00	291.00	46.00	89.00	259.00
10000124	1	2	60	27.93	102.00	100.00	67	110	176.50	87.00	202.00	102.00	41.00	111.00	259.00
10011282	0	2	53	24.44	100.00	91.00	66	112	158.00	61.00	205.00	243.00	34.00	113.00	259.00
10014959	1	2	48	28.82	105.00	98.00	89	126	178.00	91.30	237.00	101.00	44.00	115.00	259.00
10014130	1	2	58	24.69	102.00	98.00	100	140	163.00	65.60	252.00	93.00	64.00	117.00	259.00
10002677	1	2	44	30.00	114.00	111.00	82	103	173.00	91.00	193.00	120.00	44.00	120.00	259.00
10003501	1	2	32	26.21	108.00	99.00	86	135	188.00	92.65	216.00	98.00	42.00	121.00	259.00
10000396	1	2	57	29.03	105.00	103.00	83	135	171.00	84.90	225.00	89.00	42.00	125.00	259.00
10004950	1	2	47	26.33	99.00	96.00	86	130	166.00	72.55	243.00	102.00	41.00	140.00	259.00
10005983	1	2	59	31.62	101.00	102.00	93	163	154.00	75.00	281.00	162.00	45.00	146.00	259.00
10010344	0	1	33	28.63	108.00	91.00	63	109	164.00	77.00	228.00	92.00	45.00	157.00	259.00
10007726	0	2	51	24.77	94.00	87.00	80	132	149.00	55.00	260.00	78.00	42.00	164.00	259.00
10005590	1	2	44	31.56	113.00	106.00	105	137	178.00	100.00	269.00	103.00	52.00	180.00	259.00
10004549	0	2	62	29.26	105.00	108.50	71	111	154.00	69.40	116.00	138.00	37.00	57.00	258.00
10009841	1	2	61	29.37	105.00	103.00	77	133	177.00	92.00	162.00	100.00	29.00	76.00	258.00
10010697	0	2	48	27.83	109.00	94.00	78	114	154.00	66.00	151.00	87.00	33.00	78.00	258.00
10011148	1	2	62	26.75	103.00	94.00	78	131	166.00	73.70	175.00	115.00	35.00	80.00	258.00
10001626	1	2	34	27.62	111.00	101.00	79	125	184.00	93.50	149.00	95.00	38.00	81.00	258.00
10010408	0	2	39	24.65	100.00	88.00	79	123	156.00	60.00	174.00	88.00	36.00	92.00	258.00
10004368	0	2	50	27.20	100.00	86.00	65	112	161.00	70.50	176.00	217.00	54.00	93.00	258.00
10012668	0	2	25	21.99	94.00	76.00	79	117	161.00	57.00	190.00	83.00	47.00	94.00	258.00
10011900	0	2	53	20.40	88.00	72.00	70	100	155.00	49.00	176.00	108.00	23.00	95.00	258.00
10005454	0	1	47	20.44	90.00	68.00	50	90	150.00	46.00	188.00	82.00	34.00	105.00	258.00
10008339	1	2	46	22.06	93.00	83.00	81	138	169.00	63.00	188.00	82.00	34.00	105.00	258.00
10006926	1	2	43	22.52	93.50	88.00	76	115	162.00	59.10	196.00	103.00	36.00	106.00	258.00
10002084	1	2	51	24.11	99.00	95.00	84	118	176.50	75.10	194.00	133.00	48.00	109.00	258.00
10007675	0	1	57	27.27	105.00	103.00	90	120	152.00	63.00	214.00	99.00	42.00	113.00	258.00
10008656	1	2	50	28.72	102.00	103.00	83	133	170.00	83.00	214.00	99.00	42.00	113.00	258.00
10001526	1	1	42	28.44	108.00	94.00	46	112	159.00	71.90	223.00	110.00	57.00	116.00	258.00
10014804	0	2	52	40.25	125.00	122.00	81	114	149.00	89.35	254.00	109.00	46.00	120.00	258.00
10013022	0	2	47	24.61	105.00	80.00	70	120	165.00	67.00	208.00	101.00	42.00	120.00	258.00
10009605	1	2	42	27.25	98.00	93.00	75	115	164.00	73.30	210.00	87.00	42.00	126.00	258.00
10001806	1	2	47	23.12	98.00	92.00	84	125	172.50	68.80	221.00	91.00	38.00	126.00	258.00
10008694	0	2	36	30.27	113.00	111.00	68	119	161.00	78.45	247.00	109.00	53.00	130.00	258.00
10012049	0	2	48	29.47	104.00	106.00	59	100	164.00	79.25	251.00	97.00	50.00	141.00	258.00
10005921	1	2	45	27.34	98.00	90.00	80	130	160.00	70.00	234.00	83.00	35.00	143.00	258.00
10007536	0	3	45	34.45	115.00	106.00	80	115	158.00	86.00	234.00	83.00	35.00	143.00	258.00
10009471	1	2	40	21.05	92.00	76.00	76	128	173.00	63.00	270.00	93.00	66.00	156.00	258.00
10005749	1	2	55	18.34	88.00	78.00	80	130	170.00	53.00	295.00	86.00	40.00	168.00	258.00
10007029	0	3	54	28.28	102.00	96.00	78	128	160.00	72.40	453.00	78.00	62.00	251.00	258.00
10011909	0	2	52	26.37	97.00	104.00	110	160	157.00	65.00	198.00	114.00	37.00	99.00	257.00
10001535	1	1	33	27.02	99.00	92.00	68	123	171.00	79.00	192.00	75.00	37.00	104.00	257.00
10014963	0	2	41	43.73	143.00	127.00	85	136	161.00	113.35	241.00	108.00	60.00	108.00	257.00
10014429	1	2	44	24.91	101.00	95.00	84	131	170.00	72.00	208.00	87.00	43.00	112.00	257.00
10010655	1	2	61	23.04	97.00	94.00	80	151	178.00	73.00	196.00	100.00	38.00	115.00	257.00
10013246	0	1	47	25.32	98.00	80.00	60	110	152.00	58.50	222.00	99.00	39.00	123.00	257.00
10005219	1	2	33	28.21	104.00	98.00	82	107	171.00	82.50	215.00	93.00	47.00	125.00	257.00
10011634	0	2	56	34.20	112.00	113.00	72	133	154.00	81.10	231.00	106.00	39.00	136.00	257.00
10000931	1	2	46	22.62	98.00	90.00	79	114	181.00	74.10	232.00	95.00	29.00	153.00	257.00
10000728	1	2	50	21.26	97.00	77.00	75	105	168.00	60.00	269.00	99.00	57.00	163.00	257.00
10003216	0	2	48	30.07	99.00	93.00	62	99	150.00	67.65	322.00	81.00	56.00	193.00	257.00
10013459	1	2	62	30.38	101.00	107.00	96	158	164.00	81.70	129.00	80.00	39.00	63.00	256.00
10005747	1	2	54	27.04	105.00	91.00	80	120	172.00	80.00	186.00	130.00	57.00	78.00	256.00
10014782	1	2	45	32.06	104.00	100.00	86	172	167.00	89.40	185.00	139.00	30.00	83.00	256.00
10001495	1	2	50	21.26	91.00	78.00	67	105	170.00	61.45	184.00	91.00	33.00	85.00	256.00
10001476	1	2	33	28.36	108.00	107.00	60	97	185.00	97.05	194.00	101.00	45.00	105.00	256.00
10010699	0	2	56	31.16	104.00	102.00	91	153	152.00	72.00	190.00	93.00	48.00	107.00	256.00
10006332	1	2	53	23.51	90.00	85.00	80	110	165.00	64.00	204.00	99.00	43.00	108.00	256.00
10003757	1	2	35	38.27	109.00	119.00	60	100	168.00	108.00	195.00	93.00	36.00	108.00	256.00
10013602	1	2	44	28.43	102.00	91.00	74	128	172.00	84.10	184.00	72.00	31.00	108.00	256.00
10000090	1	1	42	27.15	102.00	98.00	90	134	179.00	87.00	186.00	103.00	50.00	114.00	256.00
10012946	0	2	42	23.53	98.00	92.00	80	125	170.00	68.00	213.00	190.00	44.00	118.00	256.00
10013258	0	2	48	18.05	91.00	74.00	60	95	157.00	44.50	251.00	93.00	41.00	138.00	256.00
10008514	0	2	52	31.53	112.00	100.00	90	125	149.00	70.00	251.00	93.00	41.00	138.00	256.00
10001685	1	2	45	32.45	105.00	107.00	80	130	172.00	96.00	269.00	100.00	37.00	161.00	256.00
10010775	1	2	54	26.83	99.00	103.00	74	130	176.00	83.10	339.00	106.00	52.00	185.00	256.00
10003338	1	2	49	21.30	87.00	84.00	76	111	172.00	63.00	143.00	83.00	33.00	78.00	255.00
10011158	0	2	41	24.68	107.00	91.00	62	109	166.00	68.00	162.00	79.00	34.00	84.00	255.00
10012463	1	2	36	29.07	108.00	95.00	86	126	174.00	88.00	178.00	101.00	30.00	98.00	255.00
10012895	0	2	41	27.48	102.00	94.00	85	115	163.00	73.00	196.00	102.00	42.00	101.00	255.00
10014636	1	1	31	28.67	103.50	95.00	71	124	178.00	90.85	173.00	70.00	43.00	102.00	255.00
10004952	1	2	49	29.41	106.00	103.00	77	125	172.00	87.00	175.00	110.00	33.00	104.00	255.00
10006051	1	5	62	27.28	103.00	97.00	86	136	168.00	77.00	202.00	101.00	37.00	116.00	255.00
10011455	1	2	45	23.59	102.00	94.00	66	102	183.00	79.00	215.00	103.00	39.00	117.00	255.00
10001544	1	2	50	25.26	98.00	93.00	106	153	170.00	73.00	209.00	80.00	39.00	117.00	255.00
10014691	0	2	50	32.19	110.50	103.50	64	118	153.00	75.35	224.00	88.00	39.00	121.00	255.00
10002632	1	3	52	33.00	113.00	112.00	81	129	171.50	100.60	161.00	107.00	38.00	122.00	255.00
10012377	1	2	38	27.10	106.00	98.00	71	129	175.00	83.00	229.00	99.00	38.00	124.00	255.00
10011250	0	2	55	25.07	102.00	90.00	83	150	156.00	61.00	391.00	100.00	56.00	144.00	255.00
10002544	1	2	45	22.31	96.00	88.00	94	143	164.00	60.00	272.00	92.00	53.00	152.00	255.00
10008739	0	2	35	29.60	113.00	103.00	72	117	158.00	73.90	325.00	104.00	66.00	180.00	255.00
10012839	0	2	45	27.51	101.00	98.00	93	146	164.00	74.00	158.00	113.00	41.00	74.00	254.00
10006989	1	2	50	29.04	105.00	95.00	74	113	167.00	81.00	165.00	102.00	34.00	78.00	254.00
10012910	1	2	33	21.80	92.00	79.00	77	118	170.00	63.00	150.00	105.00	32.00	85.00	254.00
10003759	0	2	35	21.45	99.00	92.00	58	103	162.00	56.30	145.00	103.00	45.00	93.00	254.00
10007341	1	2	53	22.72	100.00	95.00	90	130	178.00	72.00	203.00	111.00	48.00	97.00	254.00
10013377	0	2	56	28.57	108.00	106.00	76	122	152.00	66.00	198.00	94.00	49.00	108.00	254.00
10012977	0	3	62	32.89	112.00	109.00	83	123	151.00	75.00	242.00	107.00	58.00	117.00	254.00
10005539	0	2	43	24.24	93.00	87.00	60	90	156.00	59.00	256.00	96.00	55.00	120.00	254.00
10008666	1	2	48	25.66	101.00	96.00	72	137	182.00	85.00	256.00	96.00	55.00	120.00	254.00
10012863	0	2	64	27.93	106.00	100.00	71	126	149.00	62.00	238.00	116.00	49.00	130.00	254.00
10013514	1	2	35	28.40	94.00	100.00	69	132	169.00	81.10	251.00	95.00	43.00	143.00	254.00
10010526	0	1	41	26.02	104.00	94.00	67	108	148.00	57.00	257.00	82.00	51.00	151.00	254.00
10012698	0	2	55	28.72	105.00	102.00	74	157	155.00	69.00	282.00	106.00	49.00	152.00	254.00
10010379	1	2	59	22.14	95.00	91.00	69	110	173.00	66.25	303.00	76.00	49.00	173.00	254.00
10005863	1	2	55	24.24	97.00	90.00	80	110	165.00	66.00	147.00	87.00	24.00	75.00	253.00
10000696	1	2	37	29.84	107.00	105.00	69	115	175.00	91.40	148.00	73.00	29.00	78.00	253.00
10009613	1	2	53	35.91	123.00	111.00	108	145	171.00	105.00	169.00	91.00	27.00	90.00	253.00
10000507	0	2	41	27.08	102.00	92.00	71	113	159.00	68.45	182.00	118.00	42.00	100.00	253.00
10009320	0	2	51	29.74	112.00	106.00	80	135	164.00	80.00	207.00	81.00	59.00	102.00	253.00
10012306	1	2	45	25.56	97.00	90.00	79	114	169.00	73.00	201.00	78.00	39.00	104.00	253.00
10001550	1	3	41	24.76	109.00	110.00	23	129	182.00	82.00	215.00	82.00	38.00	124.00	253.00
10014561	0	2	43	35.10	118.00	106.00	65	113	167.00	97.90	216.00	87.00	34.00	131.00	253.00
10010327	0	3	63	37.59	116.00	100.00	73	144	153.00	88.00	226.00	98.00	42.00	152.00	253.00
10014110	1	2	46	23.49	103.00	100.00	80	120	189.00	83.90	269.00	112.00	45.00	154.00	253.00
10006712	1	2	61	25.46	99.00	87.00	90	130	167.00	71.00	302.00	91.00	35.00	182.00	253.00
10012752	0	2	54	20.34	88.00	78.00	82	118	152.00	47.00	363.00	393.00	67.00	198.00	253.00
10002743	1	2	58	25.00	96.00	101.00	82	137	176.00	73.80	117.00	110.00	25.00	64.00	252.00
10012935	1	2	53	27.36	97.00	93.00	78	118	167.00	76.30	142.00	106.00	31.00	74.00	252.00
10004887	0	2	62	29.09	97.00	93.00	100	172	154.00	69.00	170.00	94.00	49.00	86.00	252.00
10014398	1	2	51	28.47	99.00	94.00	89	135	165.00	77.50	170.00	138.00	27.00	100.00	252.00
10007280	1	2	50	29.23	100.00	99.00	60	120	168.00	82.50	209.00	73.00	36.00	102.00	252.00
10001683	1	2	50	26.86	105.00	95.00	80	130	181.00	88.00	203.00	97.00	44.00	103.00	252.00
10007007	0	2	51	32.74	104.00	111.00	70	120	163.00	87.00	194.00	91.00	31.00	104.00	252.00
10004777	1	2	32	26.32	99.00	93.00	61	109	175.00	80.60	217.00	115.00	42.00	110.00	252.00
10007854	1	2	53	23.94	96.00	89.00	80	120	177.00	75.00	231.00	299.00	36.00	114.00	252.00
10014935	0	2	48	27.89	102.00	97.00	90	136	154.00	66.15	252.00	92.00	59.00	116.00	252.00
10002621	0	2	52	34.40	108.00	119.00	75	127	150.00	77.40	217.00	89.00	46.00	116.00	252.00
10007450	0	2	40	24.46	90.00	84.00	70	110	154.00	58.00	237.00	87.00	49.00	119.00	252.00
10004329	1	2	43	26.56	109.00	106.00	105	132	174.00	80.40	213.00	102.00	52.00	120.00	252.00
10007395	1	2	43	21.72	91.00	86.00	60	90	173.00	65.00	233.00	118.00	45.00	121.00	252.00
10007872	0	2	43	34.65	117.00	96.00	98	157	151.00	79.00	233.00	118.00	45.00	121.00	252.00
10001751	1	2	46	28.05	101.00	103.00	90	130	167.50	78.70	215.00	91.00	35.00	128.00	252.00
10009206	1	2	53	23.89	102.00	93.00	80	121	176.00	74.00	237.00	221.00	57.00	137.00	252.00
10011016	0	2	64	30.45	103.00	99.00	82	158	147.00	65.80	259.00	140.00	42.00	139.00	252.00
10001994	1	2	42	23.77	97.00	92.00	77	118	180.00	77.00	225.00	85.00	38.00	141.00	252.00
10006431	1	2	45	31.44	108.00	110.00	76	141	169.00	89.80	260.00	108.00	37.00	149.00	252.00
10003433	1	2	50	32.53	105.00	102.00	84	143	170.00	94.00	259.00	113.00	38.00	160.00	252.00
10002240	1	2	51	29.75	104.00	102.00	65	120	172.00	88.00	317.00	118.00	47.00	173.00	252.00
10014623	0	2	47	24.65	95.00	94.00	57	96	156.00	60.00	159.00	100.00	34.00	72.00	251.00
10013456	1	2	47	26.61	101.00	96.00	83	116	170.00	76.90	167.00	98.00	30.00	88.00	251.00
10012357	0	2	63	26.44	111.00	107.00	70	122	158.00	66.00	186.00	97.00	33.00	98.00	251.00
10000564	1	2	39	25.79	107.00	100.00	86	135	187.00	90.20	189.00	103.00	41.00	105.00	251.00
10010177	1	2	57	25.73	100.00	93.00	94	121	173.00	77.00	211.00	90.00	39.00	105.00	251.00
10012802	0	2	42	26.31	101.00	93.00	89	125	151.00	60.00	217.00	116.00	40.00	112.00	251.00
10002658	1	2	34	24.00	100.00	92.00	79	131	165.00	71.60	175.00	100.00	35.00	115.00	251.00
10004813	1	2	48	42.06	136.00	122.00	91	145	171.00	123.00	248.00	96.00	43.00	120.00	251.00
10001955	1	2	44	24.39	98.00	92.00	80	135	173.00	73.00	231.00	136.00	47.00	121.00	251.00
10013491	0	2	56	27.58	108.00	114.00	80	132	166.00	76.00	213.00	145.00	44.00	122.00	251.00
10005070	0	2	54	22.38	91.00	81.00	72	109	152.00	51.70	234.00	80.00	51.00	128.00	251.00
10005790	1	1	32	36.51	125.00	106.00	92	156	172.00	108.00	218.00	94.00	48.00	142.00	251.00
10011647	1	2	43	30.02	106.00	106.00	68	129	176.00	93.00	255.00	108.00	39.00	142.00	251.00
10004029	0	2	25	30.93	112.00	101.00	69	118	157.00	76.25	238.00	92.00	42.00	143.00	251.00
10006982	1	2	48	27.22	98.00	94.00	77	134	166.00	75.00	262.00	80.00	30.00	143.00	251.00
10007407	1	2	36	24.69	106.00	98.00	80	120	192.00	91.00	262.00	80.00	30.00	143.00	251.00
10012851	1	2	51	27.95	99.00	96.00	91	146	165.00	76.10	234.00	86.00	48.00	144.00	251.00
10010814	0	2	48	27.01	103.00	90.00	74	113	161.00	70.00	245.00	96.00	55.00	149.00	251.00
10000722	1	2	46	22.86	106.00	94.00	83	120	175.00	70.00	270.00	83.00	52.00	150.00	251.00
10011382	0	2	54	36.17	117.00	123.00	70	129	161.00	93.75	265.00	122.00	41.00	154.00	251.00
10006954	0	2	58	26.94	103.00	101.00	80	136	159.00	68.10	154.00	84.00	50.00	61.00	250.00
10004645	1	2	60	18.62	86.50	81.50	81	132	172.00	55.10	151.00	92.00	29.00	68.00	250.00
10008807	0	2	53	29.86	109.00	114.00	101	168	165.00	81.30	163.00	160.00	42.00	74.00	250.00
10004744	1	2	49	26.23	98.00	95.00	108	175	172.00	77.60	167.00	111.00	35.00	80.00	250.00
10004462	1	2	38	32.37	115.00	109.00	88	124	174.00	98.00	155.00	104.00	32.00	88.00	250.00
10012370	0	2	32	30.82	112.00	105.00	78	120	156.00	75.00	174.00	72.00	33.00	92.00	250.00
10003031	1	2	54	27.41	109.50	103.50	76	126	182.00	90.80	170.00	248.00	32.00	95.00	250.00
10002570	0	2	61	27.77	95.00	101.00	84	126	153.00	65.00	178.00	132.00	45.00	96.00	250.00
10003012	1	2	54	27.78	107.00	110.00	95	166	181.00	91.00	182.00	129.00	41.00	99.00	250.00
10009090	0	2	52	27.19	109.00	99.50	83	138	162.00	71.35	216.00	178.00	59.00	101.00	250.00
10008806	0	2	61	26.75	101.00	106.00	70	119	156.00	65.10	216.00	158.00	44.00	111.00	250.00
10013265	0	2	45	25.91	98.50	82.00	80	110	162.00	68.00	215.00	78.00	45.00	112.00	250.00
10006969	1	2	46	23.36	96.00	85.00	60	90	178.00	74.00	207.00	91.00	41.00	112.00	250.00
10007094	1	2	48	26.26	98.00	95.00	72	106	169.00	75.00	207.00	91.00	41.00	112.00	250.00
10002305	1	2	50	28.07	106.00	99.00	87	134	173.00	84.00	109.00	95.00	36.00	113.00	250.00
10003024	0	2	46	24.40	101.50	91.00	78	99	161.00	63.25	205.00	105.00	52.00	115.00	250.00
10003761	0	2	49	29.76	104.00	90.00	72	122	155.00	71.50	197.00	100.00	38.00	116.00	250.00
10003947	0	2	59	26.56	120.00	109.00	84	122	168.00	74.95	194.00	97.00	41.00	118.00	250.00
10005060	0	2	45	23.85	92.00	91.00	92	129	182.00	79.00	199.00	93.00	36.00	121.00	250.00
10000304	0	2	57	26.80	105.50	108.00	92	139	165.00	72.95	230.00	89.00	58.00	123.00	250.00
10007617	0	2	47	30.47	113.00	99.00	90	135	160.00	78.00	212.00	73.00	34.00	123.00	250.00
10006597	1	2	50	23.67	96.00	90.00	71	123	167.00	66.00	199.00	111.00	29.00	127.00	250.00
10004188	0	2	30	37.74	132.00	115.50	85	120	164.00	101.50	231.00	96.00	43.00	128.00	250.00
10004237	0	2	54	25.32	95.50	94.50	82	132	157.00	62.40	235.00	99.00	44.00	132.00	250.00
10005116	0	2	31	24.65	100.00	88.00	108	127	156.00	60.00	251.00	77.00	69.00	135.00	250.00
10008903	0	2	56	25.70	102.00	97.00	91	106	151.00	58.60	282.00	97.00	64.00	139.00	250.00
10006963	1	2	54	19.54	96.00	80.00	90	140	181.00	64.00	250.00	111.00	36.00	139.00	250.00
10009045	1	2	35	23.55	103.00	92.00	82	125	174.00	71.30	289.00	95.00	60.00	153.00	250.00
10002868	0	3	56	25.63	92.00	87.00	60	103	148.00	56.15	271.00	101.00	55.00	163.00	250.00
10012497	1	2	52	27.66	104.00	92.00	91	156	169.00	79.00	159.00	107.00	29.00	84.00	249.00
10004807	1	2	45	26.26	110.00	102.00	95	148	182.00	87.00	229.00	106.00	49.00	98.00	249.00
10000858	1	1	32	22.25	96.00	87.00	88	136	181.00	72.90	193.00	104.00	57.00	101.00	249.00
10009937	0	2	61	26.58	99.00	100.00	62	103	149.00	59.00	185.00	86.00	41.00	105.00	249.00
10002009	1	2	55	25.62	105.00	103.00	78	119	180.00	83.00	185.00	97.00	36.00	105.00	249.00
10005702	1	2	42	28.91	103.00	98.00	85	136	170.00	83.55	210.00	79.00	39.00	106.00	249.00
10013036	0	2	32	32.08	104.00	102.00	70	107	162.00	84.20	202.00	95.00	37.00	110.00	249.00
10005786	0	2	44	28.35	105.00	101.00	79	126	156.00	69.00	180.00	129.00	33.00	114.00	249.00
10007633	0	2	46	30.82	104.00	97.00	95	136	156.00	75.00	207.00	104.00	36.00	120.00	249.00
10014763	1	2	49	23.68	93.00	91.00	77	118	167.00	66.05	221.00	97.00	42.00	122.00	249.00
10011206	0	2	53	26.29	103.00	101.00	76	131	162.00	69.00	236.00	95.00	55.00	124.00	249.00
10008570	1	2	47	23.95	94.00	95.00	96	160	166.00	66.00	247.00	211.00	53.00	131.00	249.00
10009444	0	2	57	34.52	120.00	116.00	86	161	156.00	84.00	223.00	92.00	46.00	131.00	249.00
10008272	0	2	43	23.15	103.00	93.00	60	100	161.00	60.00	266.00	89.00	38.00	133.00	249.00
10003205	1	2	51	24.16	93.00	97.00	73	114	175.00	74.00	220.00	93.00	41.00	134.00	249.00
10009548	0	2	36	32.51	112.00	110.00	59	100	158.00	81.15	216.00	95.00	51.00	135.00	249.00
10006657	1	2	43	24.38	98.00	91.00	77	123	167.00	68.00	236.00	92.00	37.00	139.00	249.00
10002528	1	2	47	25.26	99.00	94.00	78	137	170.00	73.00	248.00	105.00	43.00	143.00	249.00
10001128	1	2	46	26.99	106.00	102.00	83	129	170.00	78.00	258.00	99.00	32.00	147.00	249.00
10010756	0	2	62	23.29	83.00	85.00	75	127	139.00	45.00	240.00	252.00	46.00	152.00	249.00
10002341	0	2	55	26.38	97.00	92.00	73	121	147.00	57.00	285.00	191.00	60.00	163.00	249.00
10008393	0	2	64	25.20	91.00	80.00	102	158	153.00	59.00	296.00	88.00	37.00	186.00	249.00
10007862	1	2	60	24.35	99.00	86.00	70	120	164.00	65.50	296.00	88.00	37.00	186.00	249.00
10006608	0	2	48	31.23	106.00	99.00	95	130	156.00	76.00	142.00	86.00	29.00	70.00	248.00
10008525	1	2	44	22.50	93.00	83.00	78	116	166.00	62.00	164.00	90.00	54.00	78.00	248.00
10006885	0	2	44	36.19	113.00	102.00	60	110	143.00	74.00	164.00	90.00	54.00	78.00	248.00
10011355	1	2	57	23.49	98.00	82.00	62	86	163.00	62.40	167.00	88.00	35.00	94.00	248.00
10013632	0	2	60	29.22	106.00	104.00	72	116	148.00	64.00	198.00	95.00	46.00	107.00	248.00
10001607	1	2	46	33.02	117.00	119.00	89	130	180.00	107.00	191.00	90.00	36.00	108.00	248.00
10007391	0	2	34	26.29	105.00	78.00	70	100	162.00	69.00	223.00	97.00	48.00	109.00	248.00
10002627	1	2	56	26.00	102.00	98.00	81	127	173.50	77.90	168.00	104.00	31.00	109.00	248.00
10001066	1	2	36	24.11	98.00	91.00	78	100	174.00	73.00	202.00	92.00	32.00	116.00	248.00
10012502	0	2	54	39.54	121.00	113.00	110	161	155.00	95.00	202.00	87.00	45.00	117.00	248.00
10008983	0	2	62	28.68	97.00	102.00	82	139	161.00	74.35	254.00	149.00	73.00	120.00	248.00
10015019	0	2	47	29.91	108.00	102.00	72	104	155.00	71.85	247.00	84.00	57.00	125.00	248.00
10005146	0	2	34	34.05	120.00	110.00	91	128	158.00	85.00	236.00	85.00	52.00	141.00	248.00
10002272	0	1	34	28.65	107.00	97.00	79	122	165.00	78.00	270.00	103.00	57.00	148.00	248.00
10004961	0	2	43	33.43	113.00	120.00	99	190	164.00	89.90	197.00	161.00	54.00	89.00	247.00
10005107	1	2	50	23.38	97.00	66.00	77	131	168.00	66.00	164.00	98.00	32.00	92.00	247.00
10002390	1	2	29	29.70	104.00	97.00	74	112	176.00	92.00	181.00	90.00	42.00	95.00	247.00
10008930	0	2	49	21.93	91.00	75.00	76	113	154.00	52.00	186.00	87.00	36.00	100.00	247.00
10007797	0	2	65	21.93	95.00	97.00	89	123	154.00	52.00	218.00	97.00	62.00	101.00	247.00
10003256	1	2	50	29.06	103.00	97.00	72	117	169.00	83.00	190.00	97.00	35.00	107.00	247.00
10013076	0	3	53	24.02	102.00	92.00	80	110	167.00	67.00	211.00	93.00	28.00	111.00	247.00
10005751	1	2	41	19.05	94.00	80.00	80	110	173.00	57.00	202.00	74.00	40.00	112.00	247.00
10007501	0	2	49	26.09	105.00	90.00	85	125	174.00	79.00	202.00	74.00	40.00	112.00	247.00
10004299	0	3	49	22.05	87.00	83.00	68	130	146.50	47.20	217.00	118.00	55.00	116.00	247.00
10005650	1	2	53	25.56	100.00	91.00	82	131	169.00	73.00	196.00	80.00	36.00	116.00	247.00
10002012	1	2	41	28.09	108.00	104.00	90	130	180.00	91.00	201.00	72.00	34.00	118.00	247.00
10011582	1	2	44	21.63	91.00	78.00	104	162	158.00	54.00	245.00	85.00	41.00	132.00	247.00
10003196	1	2	44	24.31	91.00	90.00	87	144	166.00	67.00	230.00	87.00	50.00	137.00	247.00
10004799	1	2	56	27.74	100.00	95.00	95	150	164.00	74.60	282.00	90.00	50.00	139.00	247.00
10012941	0	2	50	27.85	103.00	95.00	83	133	148.00	61.00	295.00	172.00	67.00	158.00	247.00
10010958	1	2	46	24.54	103.00	100.00	86	113	185.00	84.00	267.00	260.00	46.00	164.00	247.00
10006493	1	2	64	22.79	96.00	97.00	93	152	174.00	69.00	290.00	117.00	62.00	172.00	247.00
10002505	1	2	48	27.00	104.00	102.00	83	121	181.00	81.50	123.00	88.00	34.00	79.00	246.00
10013355	1	2	33	24.75	96.00	85.00	82	130	169.00	70.70	190.00	118.00	32.00	83.00	246.00
10007917	0	2	41	25.30	101.00	98.00	60	100	154.00	60.00	179.00	89.00	25.00	95.00	246.00
10002818	0	2	48	22.95	91.00	89.00	64	113	167.00	64.00	181.00	88.00	35.00	97.00	246.00
10003467	1	2	56	28.93	104.00	100.00	67	119	165.00	78.75	186.00	102.00	37.00	108.00	246.00
10001927	1	2	46	35.29	106.00	109.00	93	144	170.00	102.00	168.00	95.00	49.00	111.00	246.00
10005777	1	2	51	24.90	99.00	89.00	70	90	177.00	78.00	235.00	92.00	36.00	111.00	246.00
10011498	1	2	48	27.08	103.00	94.00	77	120	174.00	82.00	235.00	92.00	36.00	111.00	246.00
10006439	1	5	53	25.95	99.00	97.00	110	160	170.00	75.00	209.00	100.00	33.00	114.00	246.00
10007947	1	2	49	18.59	88.00	71.00	80	110	172.00	55.00	207.00	122.00	29.00	116.00	246.00
10001542	0	2	58	28.96	97.50	107.00	73	134	147.50	63.00	213.00	105.00	55.00	118.00	246.00
10002742	1	2	43	33.00	110.00	103.00	75	112	177.00	98.00	235.00	89.00	27.00	134.00	246.00
10004479	0	4	60	34.86	113.00	101.00	82	137	152.00	80.55	224.00	102.00	50.00	136.00	246.00
10010275	1	2	54	29.34	104.00	100.00	93	151	162.00	77.00	235.00	91.00	35.00	151.00	246.00
10012588	0	2	62	28.62	106.00	110.00	71	116	153.00	67.00	250.00	167.00	54.00	154.00	246.00
10010365	0	2	54	29.30	112.50	106.50	97	188	156.00	71.30	322.00	84.00	76.00	175.00	246.00
10002253	0	2	51	24.77	98.00	97.00	67	114	162.00	65.00	155.00	82.00	38.00	86.00	245.00
10004038	0	2	36	26.52	99.50	96.00	76	110	165.00	72.20	169.00	106.00	42.00	87.00	245.00
10000578	0	3	53	24.54	103.00	101.00	78	126	164.00	66.00	175.00	133.00	35.00	89.00	245.00
10014859	1	2	56	26.85	101.00	96.00	86	126	174.00	81.30	201.00	119.00	49.00	90.00	245.00
10003818	1	2	57	24.22	96.00	89.00	73	118	166.00	66.75	172.00	94.00	40.00	96.00	245.00
10010636	0	1	29	22.26	93.00	90.50	54	102	161.00	57.70	207.00	94.00	55.00	102.00	245.00
10003783	1	2	54	32.95	119.00	118.00	90	130	180.00	106.75	184.00	121.00	39.00	105.00	245.00
10003517	1	5	54	23.03	93.00	84.00	80	119	168.00	65.00	197.00	95.00	44.00	110.00	245.00
10000672	1	2	55	26.87	103.00	98.00	96	150	175.00	82.30	200.00	101.00	41.00	113.00	245.00
10004271	1	2	59	31.32	102.00	108.00	95	158	173.00	93.75	211.00	121.00	48.00	116.00	245.00
10001600	1	2	56	26.17	105.00	104.00	85	140	177.00	82.00	218.00	112.00	43.00	123.00	245.00
10009379	0	2	56	37.78	128.00	115.00	77	112	150.00	85.00	228.00	80.00	56.00	125.00	245.00
10002195	1	2	51	26.86	111.00	105.00	79	133	181.00	88.00	208.00	99.00	34.00	126.00	245.00
10002626	1	2	53	27.00	99.00	96.00	85	126	174.00	81.80	195.00	126.00	43.00	133.00	245.00
10001030	0	2	55	25.97	103.00	100.00	77	110	152.00	60.00	242.00	169.00	61.00	159.00	245.00
10008517	0	4	64	21.88	97.00	83.00	77	142	160.00	56.00	284.00	75.00	45.00	159.00	245.00
10004468	0	2	57	26.33	100.00	96.00	78	122	154.00	62.45	272.00	102.00	54.00	165.00	245.00
10008124	0	2	35	32.21	112.00	100.00	79	118	160.00	82.45	330.00	77.00	#NULL!	#NULL!	244.00
10012400	1	2	41	27.82	100.00	94.00	90	153	172.00	82.30	137.00	105.00	37.00	68.00	244.00
10003629	1	3	46	32.87	111.00	103.00	95	147	170.00	95.00	150.00	106.00	29.00	81.00	244.00
10009438	0	2	56	36.80	125.00	118.00	85	141	155.00	88.40	160.00	101.00	28.00	86.00	244.00
10002558	1	2	53	29.00	106.00	102.00	76	153	173.00	86.80	147.00	99.00	31.00	94.00	244.00
10003489	1	2	39	37.46	113.00	113.00	106	145	169.00	107.00	177.00	113.00	37.00	102.00	244.00
10012115	1	2	39	29.55	103.00	98.00	64	113	170.00	85.40	170.00	84.00	30.00	102.00	244.00
10005145	1	2	59	23.37	99.00	97.00	53	92	169.00	66.75	216.00	148.00	43.00	104.00	244.00
10005901	1	2	36	26.49	101.00	90.00	80	120	177.00	83.00	191.00	82.00	35.00	105.00	244.00
10004844	1	2	40	33.71	113.00	112.00	78	123	179.00	108.00	189.00	81.00	32.00	117.00	244.00
10001682	1	2	49	25.69	102.00	91.00	90	160	172.00	76.00	200.00	101.00	29.00	117.00	244.00
10005142	1	2	56	28.03	99.00	91.00	71	107	170.00	81.00	203.00	89.00	37.00	123.00	244.00
10014921	0	2	47	22.73	103.00	104.50	72	109	170.00	65.70	249.00	89.00	52.00	127.00	244.00
10009215	1	2	53	29.41	104.00	109.00	87	123	170.00	85.00	206.00	318.00	35.00	127.00	244.00
10007404	1	2	40	28.65	115.00	105.00	78	129	188.00	101.25	259.00	132.00	46.00	131.00	244.00
10001907	1	2	41	25.65	102.00	100.00	80	120	171.00	75.00	236.00	93.00	42.00	137.00	244.00
10009488	1	2	58	25.03	98.00	96.00	80	134	167.00	69.80	243.00	103.00	34.00	139.00	244.00
10012546	0	2	53	28.00	101.00	89.00	70	118	150.00	63.00	239.00	88.00	43.00	141.00	244.00
10014835	1	2	53	25.37	99.00	98.00	97	136	176.00	78.60	295.00	118.00	61.00	150.00	244.00
10011139	1	2	50	35.62	109.00	104.00	94	142	164.00	95.80	269.00	94.00	44.00	152.00	244.00
10011179	1	2	64	29.45	103.00	101.00	104	184	162.00	77.30	318.00	112.00	56.00	169.00	244.00
10009392	0	3	59	24.69	99.00	100.00	73	113	161.00	64.00	304.00	81.00	51.00	188.00	244.00
10015056	1	2	51	28.20	107.00	101.00	73	115	177.00	88.35	145.00	97.00	32.00	70.00	243.00
10001541	1	2	63	28.08	105.00	98.00	80	122	175.00	86.00	155.00	136.00	44.00	75.00	243.00
10001009	0	2	43	29.86	107.00	103.00	66	107	159.00	75.50	165.00	101.00	49.00	81.00	243.00
10014582	1	2	45	28.38	100.00	106.00	74	131	167.00	79.15	172.00	79.00	48.00	85.00	243.00
10004694	1	5	61	24.13	101.50	97.50	80	135	177.00	75.60	191.00	112.00	43.00	91.00	243.00
10001720	1	2	55	27.74	101.00	95.00	106	159	174.00	84.00	188.00	243.00	38.00	103.00	243.00
10003763	1	2	47	29.75	104.00	102.00	94	132	165.00	81.00	193.00	107.00	49.00	104.00	243.00
10002031	1	2	46	30.67	115.00	111.00	82	117	176.00	95.00	196.00	92.00	44.00	109.00	243.00
10007347	0	2	43	28.76	111.00	99.00	70	100	156.00	70.00	206.00	99.00	32.00	115.00	243.00
10011953	0	2	48	26.75	98.00	100.00	86	126	151.00	61.00	219.00	115.00	43.00	118.00	243.00
10014647	0	2	23	30.32	105.00	86.00	71	112	154.00	71.90	217.00	74.00	50.00	124.00	243.00
10007982	1	2	45	25.06	102.00	92.00	76	122	173.00	75.00	241.00	108.00	45.00	125.00	243.00
10002778	1	2	51	27.48	104.00	101.00	83	127	163.00	73.00	223.00	108.00	54.00	127.00	243.00
10006676	1	2	38	22.16	102.00	86.00	67	102	179.00	71.00	270.00	94.00	36.00	153.00	243.00
10009091	0	1	49	32.87	112.00	90.00	83	112	148.00	72.00	265.00	93.00	66.00	163.00	243.00
10005119	1	2	33	25.22	99.00	93.50	78	115	175.00	77.25	163.00	84.00	36.00	68.00	242.00
10008784	1	2	48	23.53	98.00	88.00	91	141	170.00	68.00	158.00	89.00	37.00	70.00	242.00
10005914	1	2	52	27.73	103.00	99.00	80	110	173.00	83.00	158.00	89.00	37.00	70.00	242.00
10006948	1	2	36	29.51	108.00	108.00	68	120	182.00	97.75	158.00	76.00	31.00	83.00	242.00
10012961	1	2	30	27.13	104.00	90.00	68	124	177.00	85.00	161.00	97.00	37.00	87.00	242.00
10013153	1	2	46	27.64	99.00	89.00	100	130	168.00	78.00	175.00	89.00	29.00	92.00	242.00
10007056	1	2	60	27.22	97.00	98.00	70	120	166.00	75.00	177.00	86.00	39.00	98.00	242.00
10003265	1	2	50	24.91	95.00	87.00	67	103	170.00	72.00	176.00	87.00	28.00	109.00	242.00
10002028	1	2	48	27.45	105.00	104.00	65	116	177.00	86.00	190.00	88.00	39.00	110.00	242.00
10001258	0	2	59	37.03	124.00	112.00	76	160	149.00	82.20	204.00	108.00	48.00	112.00	242.00
10007466	0	2	48	23.83	94.00	80.00	80	120	156.00	58.00	200.00	260.00	36.00	116.00	242.00
10004154	1	2	51	23.32	86.00	87.00	62	100	161.00	60.45	205.00	115.00	47.00	117.00	242.00
10011704	0	3	63	29.52	103.00	110.00	75	159	154.00	70.00	228.00	102.00	49.00	118.00	242.00
10014634	0	2	50	39.29	132.00	110.00	75	139	163.00	104.40	206.00	87.00	44.00	120.00	242.00
10004784	0	2	59	28.41	103.00	105.00	77	138	153.00	66.50	248.00	85.00	46.00	127.00	242.00
10003121	0	3	59	27.99	107.00	103.00	65	117	151.00	63.80	241.00	251.00	70.00	130.00	242.00
10008580	1	2	54	26.67	104.00	99.00	93	151	171.00	78.00	251.00	92.00	53.00	131.00	242.00
10012585	1	2	43	28.81	98.00	94.00	72	110	168.00	81.30	222.00	99.00	39.00	132.00	242.00
10006618	1	2	46	28.73	106.00	100.00	99	141	173.00	86.00	229.00	90.00	48.00	134.00	242.00
10014260	0	2	44	31.16	107.00	99.00	78	118	169.00	89.00	264.00	110.00	41.00	149.00	242.00
10000139	0	2	50	29.52	106.00	100.00	96	140	161.50	77.00	257.00	114.00	59.00	153.00	242.00
10006655	1	2	37	24.82	104.00	99.00	91	146	175.00	76.00	285.00	94.00	42.00	162.00	242.00
10013298	1	2	51	18.83	89.00	80.00	93	130	174.00	57.00	152.00	81.00	42.00	170.00	242.00
10009350	1	2	46	21.78	96.00	80.00	80	123	178.00	69.00	155.00	79.00	37.00	71.00	241.00
10011064	0	2	61	21.62	83.00	96.00	70	125	149.00	48.00	143.00	235.00	41.00	77.00	241.00
10003685	0	2	48	30.97	109.00	101.00	87	137	166.00	85.35	144.00	87.00	37.00	81.00	241.00
10002238	0	2	47	29.02	106.00	102.00	97	137	165.00	79.00	169.00	100.00	42.00	84.00	241.00
10002903	0	2	52	25.52	106.00	101.00	66	99	158.00	63.70	165.00	103.00	55.00	94.00	241.00
10006541	0	2	41	22.43	91.00	84.00	70	100	158.00	56.00	192.00	87.00	43.00	95.00	241.00
10004482	0	2	39	33.20	99.00	100.00	84	125	143.00	67.90	173.00	96.00	42.00	96.00	241.00
10005084	1	2	47	29.98	108.00	91.00	107	150	178.00	95.00	188.00	106.00	31.00	116.00	241.00
10002633	1	5	59	25.00	103.00	96.00	87	142	172.00	75.90	183.00	114.00	57.00	119.00	241.00
10011309	0	2	34	21.37	100.00	77.00	100	160	156.00	52.00	248.00	83.00	39.00	123.00	241.00
10000891	0	2	46	34.32	117.00	123.00	79	128	161.00	88.95	247.00	197.00	59.00	137.00	241.00
10004569	1	2	59	18.54	83.00	81.00	71	109	160.00	47.45	240.00	265.00	56.00	137.00	241.00
10003677	0	2	47	26.28	100.50	98.50	71	112	167.00	73.30	152.00	111.00	46.00	73.00	240.00
10001534	1	2	44	25.51	99.00	93.00	73	130	171.00	74.60	179.00	104.00	40.00	80.00	240.00
10005560	0	2	60	24.69	99.00	92.00	80	125	161.00	64.00	155.00	90.00	29.00	82.00	240.00
10003197	1	2	47	37.92	117.00	118.00	66	126	164.00	102.00	158.00	98.00	41.00	83.00	240.00
10014237	1	2	56	26.06	100.00	97.00	83	128	172.00	77.10	191.00	87.00	33.00	93.00	240.00
10005409	0	2	43	22.86	105.00	95.00	60	100	166.00	63.00	200.00	98.00	45.00	97.00	240.00
10000699	1	5	50	27.92	99.00	96.00	85	125	165.00	76.00	174.00	96.00	43.00	97.00	240.00
10002411	1	2	46	33.00	112.00	112.00	87	130	171.00	99.80	191.00	90.00	41.00	98.00	240.00
10012209	1	2	47	26.67	96.00	95.00	65	101	171.00	78.00	193.00	83.00	36.00	100.00	240.00
10005579	0	2	52	25.20	99.00	90.00	60	100	153.00	59.00	182.00	80.00	23.00	103.00	240.00
10004318	1	2	31	24.88	102.00	92.00	75	129	184.00	84.25	198.00	107.00	49.00	104.00	240.00
10003890	0	2	62	24.22	93.50	95.50	69	146	168.00	68.35	190.00	110.00	45.00	105.00	240.00
10003670	1	2	39	18.08	91.00	78.00	113	147	182.00	59.90	217.00	107.00	62.00	108.00	240.00
10008056	1	2	52	27.61	104.00	97.00	88	127	167.00	77.00	206.00	107.00	53.00	110.00	240.00
10003251	1	2	45	27.08	100.00	93.00	76	107	163.00	71.95	207.00	109.00	43.00	117.00	240.00
10006991	1	2	41	21.60	98.00	75.00	74	119	180.00	70.00	237.00	87.00	46.00	121.00	240.00
10001155	0	2	38	36.39	113.00	110.00	63	107	156.00	88.55	216.00	110.00	45.00	124.00	240.00
10012929	0	2	56	27.47	107.00	102.00	90	153	155.00	66.00	236.00	105.00	43.00	128.00	240.00
10002325	0	2	39	30.47	116.00	107.00	93	135	160.00	78.00	233.00	96.00	52.00	132.00	240.00
10010533	1	2	42	27.64	103.00	99.00	101	145	168.00	78.00	226.00	87.00	34.00	134.00	240.00
10006999	1	2	48	28.08	105.00	106.00	100	130	174.00	85.00	255.00	76.00	40.00	136.00	240.00
10003795	0	2	42	30.69	107.00	103.50	83	126	157.00	75.65	254.00	122.00	64.00	137.00	240.00
10007025	0	2	42	38.95	136.00	124.00	72	101	156.00	94.80	276.00	76.00	42.00	147.00	240.00
10006114	1	2	59	23.94	100.00	94.00	84	127	171.00	70.00	240.00	89.00	37.00	152.00	240.00
10007608	0	2	49	23.82	101.00	88.00	60	100	154.00	56.50	249.00	89.00	37.00	152.00	240.00
10000218	1	2	57	23.30	96.50	95.50	85	125	169.00	66.55	254.00	99.00	49.00	156.00	240.00
10008695	1	1	26	28.83	107.00	95.00	63	118	176.00	89.30	290.00	98.00	58.00	160.00	240.00
10012354	0	3	62	24.77	100.00	97.00	87	119	162.00	65.00	313.00	127.00	50.00	164.00	240.00
10010397	0	1	34	26.06	95.00	88.00	82	119	153.00	61.00	262.00	106.00	37.00	172.00	240.00
10010633	0	2	63	28.13	97.00	100.00	80	141	152.00	65.00	281.00	82.00	51.00	174.00	240.00
10005816	1	2	34	18.71	92.00	81.00	80	128	173.00	56.00	295.00	83.00	33.00	191.00	240.00
10008478	0	3	57	25.83	104.00	96.00	73	113	159.00	65.30	340.00	129.00	60.00	200.00	240.00
10003930	0	3	52	30.84	100.00	90.00	67	117	158.00	77.00	134.00	188.00	42.00	63.00	239.00
10004320	1	2	27	27.29	103.00	97.00	68	110	160.00	69.85	123.00	109.00	33.00	69.00	239.00
10004361	1	3	49	28.39	97.00	98.00	75	121	162.00	74.50	142.00	123.00	43.00	72.00	239.00
10005938	1	2	47	28.72	110.00	100.00	80	120	170.00	83.00	152.00	88.00	31.00	83.00	239.00
10012237	0	2	50	30.06	105.00	105.00	65	102	159.00	76.00	171.00	85.00	42.00	89.00	239.00
10011993	1	2	38	29.29	110.00	100.00	85	122	178.00	92.80	165.00	85.00	33.00	96.00	239.00
10001723	1	2	52	39.97	120.00	118.00	119	160	166.00	110.15	190.00	105.00	51.00	101.00	239.00
10004509	0	2	58	26.22	95.00	98.00	70	112	155.00	63.00	182.00	103.00	54.00	102.00	239.00
10013603	1	2	38	25.19	100.00	96.00	86	136	173.00	75.40	285.00	76.00	45.00	103.00	239.00
10004297	0	2	37	31.56	101.00	105.00	79	125	151.00	71.95	196.00	110.00	45.00	114.00	239.00
10005230	0	2	38	24.24	104.00	91.00	80	100	165.00	66.00	215.00	92.00	43.00	120.00	239.00
10008591	1	2	52	28.74	110.00	101.00	108	162	174.00	87.00	215.00	92.00	43.00	120.00	239.00
10011204	0	2	51	28.23	110.00	109.00	97	125	163.00	75.00	218.00	96.00	44.00	122.00	239.00
10006764	0	2	40	24.45	96.00	84.00	95	140	143.00	50.00	243.00	112.00	46.00	125.00	239.00
10010878	0	1	28	21.23	95.00	84.00	63	87	158.00	53.00	217.00	91.00	39.00	129.00	239.00
10011628	0	2	25	25.38	103.00	93.00	73	115	162.00	66.60	246.00	91.00	45.00	134.00	239.00
10006801	0	2	43	24.00	95.00	82.00	60	95	150.00	54.00	98.00	81.00	63.00	142.00	239.00
10010742	1	2	37	25.82	97.00	94.00	69	114	167.00	72.00	249.00	94.00	42.00	157.00	239.00
10000476	1	2	54	19.25	98.00	84.00	76	114	178.00	61.00	370.00	154.00	78.00	195.00	239.00
10001132	1	2	46	24.62	102.00	96.00	90	122	171.00	72.00	164.00	85.00	51.00	75.00	238.00
10014845	0	2	38	30.23	106.50	103.50	58	102	160.00	77.40	175.00	90.00	35.00	81.00	238.00
10001514	1	2	52	32.08	110.00	107.00	94	148	173.00	96.00	150.00	81.00	25.00	81.00	238.00
10004809	1	2	51	23.12	100.00	96.00	77	139	174.00	70.00	208.00	119.00	35.00	91.00	238.00
10009224	0	2	35	26.95	109.00	100.00	69	105	163.00	71.60	186.00	87.00	38.00	95.00	238.00
10006737	1	2	43	22.49	95.00	82.00	80	110	170.00	65.00	180.00	70.00	29.00	95.00	238.00
10004342	1	2	45	27.25	102.00	96.00	77	111	174.00	82.50	170.00	98.00	39.00	99.00	238.00
10002643	1	2	32	22.52	100.00	96.00	76	124	187.00	78.75	165.00	118.00	34.00	101.00	238.00
10006315	1	2	44	21.22	95.00	74.00	70	100	179.00	68.00	209.00	82.00	45.00	112.00	238.00
10008490	1	2	46	28.76	101.00	96.00	85	128	156.00	70.00	209.00	82.00	45.00	112.00	238.00
10003424	0	2	55	29.69	109.00	99.00	74	104	160.00	76.00	219.00	91.00	50.00	122.00	238.00
10005510	0	2	45	34.05	125.00	118.00	88	142	158.00	85.00	208.00	83.00	37.00	126.00	238.00
10010577	0	2	49	26.06	98.00	92.00	76	119	153.00	61.00	159.00	84.00	58.00	132.00	238.00
10002639	1	2	48	27.00	103.00	95.00	113	189	180.00	80.30	198.00	96.00	42.00	134.00	238.00
10001319	1	2	53	24.42	96.00	92.00	58	111	173.50	73.50	226.00	93.00	32.00	145.00	238.00
10000340	1	2	46	24.95	101.00	94.00	70	115	172.00	73.80	255.00	98.00	62.00	147.00	238.00
10011111	1	2	50	30.39	113.00	107.00	93	160	185.00	104.00	279.00	157.00	54.00	170.00	238.00
10002283	1	2	62	29.41	111.00	114.00	100	169	170.00	85.00	304.00	96.00	47.00	182.00	238.00
10010129	0	2	37	28.71	110.00	91.00	76	117	169.00	82.00	119.00	57.00	22.00	52.00	237.00
10013388	0	2	64	28.13	97.00	100.00	85	144	160.00	72.00	139.00	167.00	33.00	73.00	237.00
10007326	0	2	47	28.40	105.00	96.00	60	90	173.00	85.00	163.00	87.00	27.00	83.00	237.00
10003335	0	2	24	42.04	135.00	114.00	84	123	163.00	111.70	181.00	111.00	54.00	92.00	237.00
10004815	1	2	58	24.91	100.00	97.50	67	102	180.00	80.70	198.00	98.00	36.00	92.00	237.00
10010389	1	2	44	26.49	99.00	93.00	66	120	169.00	75.65	188.00	87.00	31.00	102.00	237.00
10000464	0	2	32	33.44	110.00	102.00	39	101	164.00	89.95	194.00	#NULL!	44.00	105.00	237.00
10003502	0	2	33	30.44	106.00	99.00	60	112	158.00	76.00	189.00	86.00	41.00	107.00	237.00
10004634	1	2	36	23.73	107.00	98.00	69	109	185.00	81.20	208.00	110.00	37.00	110.00	237.00
10002302	1	3	48	28.41	103.00	94.00	93	144	174.00	86.00	202.00	96.00	30.00	116.00	237.00
10006090	1	2	26	30.32	110.00	98.00	76	130	177.00	95.00	221.00	94.00	43.00	120.00	237.00
10009377	0	2	43	31.24	115.00	119.00	76	119	158.00	78.00	218.00	65.00	39.00	120.00	237.00
10011175	0	2	43	30.12	110.00	105.00	109	151	165.00	82.00	243.00	122.00	53.00	122.00	237.00
10015085	0	2	62	22.64	91.00	88.00	94	156	155.00	54.40	245.00	90.00	54.00	123.00	237.00
10011916	0	2	59	28.57	97.00	96.00	83	135	142.00	57.60	265.00	91.00	48.00	137.00	237.00
10006006	1	2	54	26.57	99.00	93.00	92	140	168.00	75.00	291.00	96.00	49.00	178.00	237.00
10014847	1	2	44	24.00	96.00	92.00	74	122	175.00	73.50	380.00	95.00	66.00	209.00	237.00
10007120	0	2	43	24.52	99.00	85.00	60	90	159.00	62.00	154.00	70.00	32.00	76.00	236.00
10007546	1	2	52	24.69	103.00	100.00	81	130	180.00	80.00	154.00	70.00	32.00	76.00	236.00
10011948	0	2	51	27.77	102.00	99.00	102	139	147.00	60.00	181.00	99.00	54.00	85.00	236.00
10002767	1	2	47	23.53	99.00	93.00	83	134	170.00	68.00	169.00	188.00	55.00	88.00	236.00
10009653	1	2	50	22.23	94.00	84.00	70	110	167.00	62.00	187.00	70.00	53.00	93.00	236.00
10015037	0	2	60	32.32	104.00	109.00	72	115	165.00	88.00	208.00	95.00	46.00	96.00	236.00
10013378	0	2	42	27.22	108.00	103.00	74	119	166.00	75.00	177.00	96.00	35.00	98.00	236.00
10011543	1	2	41	24.91	103.00	95.00	88	135	182.00	82.50	183.00	148.00	29.00	100.00	236.00
10000790	1	2	44	28.05	110.00	99.00	70	114	181.00	91.90	198.00	83.00	30.00	106.00	236.00
10004829	0	2	51	29.99	109.00	110.50	70	107	162.00	78.70	229.00	126.00	47.00	107.00	236.00
10003353	1	2	48	19.57	88.00	75.00	74	110	163.00	52.00	195.00	84.00	42.00	112.00	236.00
10009602	1	2	63	28.38	106.00	103.00	85	150	171.00	83.00	195.00	95.00	43.00	114.00	236.00
10002983	1	2	60	27.97	104.50	103.00	89	148	175.00	85.65	211.00	105.00	47.00	119.00	236.00
10008317	1	2	45	21.50	103.00	92.00	93	132	188.00	76.00	193.00	85.00	30.00	120.00	236.00
10013062	0	2	42	26.70	97.00	90.00	70	95	159.00	67.50	227.00	97.00	31.00	121.00	236.00
10008700	0	2	53	23.83	105.00	88.00	98	160	156.00	58.00	258.00	91.00	49.00	131.00	236.00
10006047	1	2	52	26.72	103.00	97.00	80	120	163.00	71.00	243.00	79.00	34.00	145.00	236.00
10006272	1	2	47	26.22	110.00	103.00	88	129	179.00	84.00	248.00	82.00	38.00	160.00	236.00
10007754	0	2	46	33.12	119.00	114.00	80	110	163.00	88.00	248.00	82.00	38.00	160.00	236.00
10004062	1	2	50	27.52	109.00	106.00	85	135	181.00	90.15	266.00	103.00	43.00	161.00	236.00
10012171	0	2	53	26.84	102.00	92.00	90	138	152.00	62.00	166.00	96.00	43.00	84.00	235.00
10006181	1	2	60	26.12	101.00	100.00	85	148	169.00	74.60	141.00	93.00	33.00	85.00	235.00
10002368	0	2	63	32.05	111.00	121.00	87	154	154.00	76.00	164.00	103.00	52.00	91.00	235.00
10006509	1	2	40	25.08	102.00	92.00	80	110	183.00	84.00	165.00	112.00	33.00	91.00	235.00
10004953	1	2	31	26.54	103.00	95.00	93	137	180.00	86.00	167.00	104.00	37.00	95.00	235.00
10004165	0	2	35	39.14	118.00	122.00	75	112	165.00	106.55	186.00	96.00	39.00	99.00	235.00
10006978	0	2	49	28.41	120.00	94.00	75	105	176.00	88.00	204.00	92.00	31.00	109.00	235.00
10012991	0	2	48	29.14	108.00	109.00	78	132	155.00	70.00	206.00	133.00	46.00	113.00	235.00
10014662	1	2	43	25.42	102.00	97.00	60	119	182.00	84.20	193.00	88.00	39.00	115.00	235.00
10001610	1	2	46	25.03	103.00	99.00	77	150	178.00	79.30	208.00	83.00	43.00	117.00	235.00
10002682	1	2	44	22.00	97.00	87.00	75	120	174.50	67.80	180.00	88.00	32.00	119.00	235.00
10013442	1	2	58	31.07	103.00	106.00	80	116	173.00	93.00	204.00	117.00	34.00	125.00	235.00
10010331	1	2	63	26.85	102.00	95.00	77	129	166.00	74.00	213.00	97.00	40.00	126.00	235.00
10010414	1	2	55	27.28	100.00	93.00	75	118	168.00	77.00	233.00	81.00	41.00	138.00	235.00
10011784	0	2	39	26.71	107.00	100.00	71	127	156.00	65.00	280.00	97.00	65.00	142.00	235.00
10007808	0	2	63	25.32	105.00	98.00	79	146	157.00	62.40	260.00	98.00	43.00	143.00	235.00
10015107	0	2	57	29.61	102.50	106.00	86	145	152.00	68.40	298.00	81.00	64.00	148.00	235.00
10010774	1	5	27	23.31	100.00	90.00	70	126	178.00	73.85	156.00	103.00	35.00	81.00	234.00
10000730	1	3	48	33.22	119.00	121.00	99	140	170.00	96.00	150.00	106.00	35.00	82.00	234.00
10013508	1	2	50	27.03	98.00	92.00	67	102	168.00	76.30	162.00	102.00	36.00	83.00	234.00
10011584	1	2	41	25.76	99.00	95.00	77	121	173.00	77.10	171.00	80.00	48.00	84.00	234.00
10006839	0	2	57	26.84	95.00	89.00	110	140	147.00	58.00	177.00	101.00	40.00	85.00	234.00
10006586	1	1	27	31.03	120.00	112.00	80	118	195.00	118.00	157.00	91.00	36.00	88.00	234.00
10010546	1	1	34	29.21	106.00	110.00	73	118	181.00	95.70	151.00	96.00	37.00	90.00	234.00
10008705	1	2	54	20.96	96.00	85.00	73	112	172.00	62.00	171.00	84.00	30.00	91.00	234.00
10007903	1	2	63	24.06	100.00	90.00	72	142	173.00	72.00	173.00	106.00	33.00	97.00	234.00
10005825	0	2	65	29.64	102.00	107.00	78	142	158.00	74.00	189.00	159.00	51.00	98.00	234.00
10001963	1	2	40	27.65	109.00	103.00	75	115	180.00	89.60	184.00	94.00	39.00	102.00	234.00
10008523	1	2	60	22.84	100.00	99.00	80	127	186.00	79.00	209.00	81.00	46.00	103.00	234.00
10013029	0	2	44	28.40	105.00	100.00	72	111	157.00	70.00	182.00	116.00	37.00	104.00	234.00
10010932	1	2	56	30.85	105.00	96.00	82	116	165.00	84.00	183.00	93.00	44.00	106.00	234.00
10005506	1	2	28	29.06	110.00	100.00	82	130	175.00	89.00	183.00	82.00	40.00	106.00	234.00
10008457	1	2	44	29.70	106.00	105.00	93	140	176.00	92.00	241.00	93.00	44.00	110.00	234.00
10009336	0	2	43	25.48	105.00	90.00	70	114	156.00	62.00	226.00	92.00	48.00	112.00	234.00
10006065	1	2	41	26.57	108.00	90.00	90	130	168.00	75.00	218.00	101.00	36.00	115.00	234.00
10008348	1	2	45	25.65	101.00	99.00	87	122	171.00	75.00	195.00	73.00	33.00	119.00	234.00
10011807	1	2	42	25.95	100.00	91.00	68	107	170.00	75.00	221.00	90.00	44.00	126.00	234.00
10013200	0	1	56	22.48	99.00	81.00	90	130	162.00	59.00	221.00	90.00	40.00	126.00	234.00
10011668	1	2	57	24.86	98.00	84.00	82	118	171.00	72.70	227.00	206.00	42.00	130.00	234.00
10000593	1	2	54	26.22	112.00	106.00	90	150	179.00	84.00	272.00	90.00	61.00	131.00	234.00
10007591	1	2	55	27.51	106.00	100.00	90	145	164.00	74.00	233.00	147.00	41.00	137.00	234.00
10005227	1	2	59	26.81	104.00	98.00	83	129	165.00	73.00	237.00	83.00	52.00	142.00	234.00
10009771	0	2	36	21.70	98.00	78.00	61	131	170.00	62.70	266.00	94.00	56.00	150.00	234.00
10005009	0	2	58	32.38	113.50	106.00	74	137	154.00	76.80	301.00	110.00	65.00	153.00	234.00
10014890	0	1	25	30.03	106.00	93.00	63	107	162.00	78.80	312.00	102.00	72.00	154.00	234.00
10009695	1	2	44	26.59	99.00	94.00	65	110	174.00	80.50	244.00	83.00	49.00	156.00	234.00
10009539	0	2	46	34.17	118.00	116.00	60	105	155.00	82.10	275.00	79.00	51.00	160.00	234.00
10004735	0	2	37	28.67	111.00	110.50	73	121	162.00	75.25	334.00	100.00	58.00	166.00	234.00
10004390	0	2	34	27.00	103.00	111.00	85	126	159.00	68.25	277.00	97.00	48.00	171.00	234.00
10010957	0	1	57	19.78	95.00	75.00	77	126	159.00	50.00	279.00	97.00	43.00	175.00	234.00
10000909	1	2	46	23.38	100.00	91.00	71	126	168.00	66.00	131.00	87.00	28.00	62.00	233.00
10003490	1	2	63	26.78	96.00	90.00	100	190	157.00	66.00	137.00	133.00	33.00	74.00	233.00
10010952	0	2	42	27.47	103.00	101.00	67	106	155.00	66.00	176.00	96.00	41.00	89.00	233.00
10010567	1	3	48	26.45	103.00	89.00	86	131	175.00	81.00	172.00	88.00	39.00	91.00	233.00
10009063	1	2	51	26.13	101.00	87.00	76	126	166.00	72.00	174.00	85.00	35.00	93.00	233.00
10011091	1	2	37	22.90	99.00	89.00	74	127	180.00	74.20	180.00	91.00	30.00	94.00	233.00
10004103	0	1	41	27.46	105.00	99.00	76	118	160.00	70.30	184.00	97.00	52.00	97.00	233.00
10004977	0	2	37	34.22	118.50	112.00	87	141	162.00	89.80	211.00	136.00	47.00	103.00	233.00
10014704	1	2	39	33.74	113.00	107.00	84	133	171.00	98.65	193.00	180.00	47.00	111.00	233.00
10007439	0	3	58	29.91	100.00	101.00	78	129	151.00	68.20	207.00	108.00	42.00	113.00	233.00
10007556	1	1	28	26.47	105.00	94.00	81	127	176.00	82.00	212.00	90.00	36.00	118.00	233.00
10014969	0	2	37	24.32	95.00	90.00	68	109	158.00	60.70	236.00	92.00	46.00	119.00	233.00
10002975	1	2	47	26.00	99.00	97.00	83	134	171.00	78.70	224.00	81.00	37.00	123.00	233.00
10013543	0	2	61	32.43	113.00	105.00	70	100	149.00	72.00	218.00	86.00	54.00	124.00	233.00
10005355	0	2	46	32.79	117.00	108.00	80	130	161.00	85.00	209.00	86.00	36.00	125.00	233.00
10005761	0	2	44	33.71	115.00	105.00	101	162	167.00	94.00	209.00	86.00	36.00	125.00	233.00
10003469	1	2	45	29.67	110.00	108.00	86	140	189.00	106.00	210.00	96.00	35.00	126.00	233.00
10014924	1	2	35	26.92	105.00	97.00	83	121	178.00	85.30	256.00	107.00	52.00	127.00	233.00
10014426	1	2	34	23.10	101.00	95.00	79	132	179.00	74.00	226.00	97.00	40.00	130.00	233.00
10011199	1	2	50	27.06	91.00	93.00	99	136	173.00	81.00	224.00	225.00	37.00	131.00	233.00
10003717	1	2	45	24.19	98.00	96.00	77	115	183.00	81.00	222.00	89.00	48.00	132.00	233.00
10000571	1	2	47	37.17	123.00	123.00	98	139	173.00	111.25	240.00	97.00	42.00	135.00	233.00
10012632	1	3	55	27.70	99.00	95.00	99	150	163.00	73.60	230.00	82.00	36.00	142.00	233.00
10012510	0	2	55	33.01	101.00	102.00	96	121	145.00	69.40	187.00	88.00	38.00	145.00	233.00
10008052	1	2	50	26.78	101.00	100.00	80	139	175.00	82.00	260.00	93.00	48.00	152.00	233.00
10010368	0	5	50	29.43	104.50	106.00	70	113	174.00	89.10	237.00	83.00	50.00	155.00	233.00
10013048	0	2	47	25.46	105.00	85.00	70	100	161.00	66.00	292.00	252.00	44.00	155.00	233.00
10004223	1	2	47	28.70	107.00	102.00	68	109	168.00	81.00	125.00	95.00	42.00	57.00	232.00
10001417	1	2	42	27.74	102.00	98.00	91	147	168.00	78.30	141.00	97.00	33.00	80.00	232.00
10001536	1	2	50	23.88	97.00	93.00	89	151	170.00	69.00	155.00	69.00	32.00	82.00	232.00
10000446	0	2	59	27.12	95.00	105.00	94	140	156.00	66.00	199.00	210.00	70.00	89.00	232.00
10007222	1	2	49	26.81	102.00	93.00	73	124	177.00	84.00	212.00	86.00	47.00	93.00	232.00
10000368	1	3	45	22.28	96.00	88.00	84	127	181.00	73.00	212.00	111.00	61.00	94.00	232.00
10009295	0	1	56	23.94	99.00	89.00	89	155	157.00	59.00	185.00	89.00	49.00	98.00	232.00
10001027	0	3	53	36.11	118.00	127.00	81	133	157.00	89.00	192.00	93.00	48.00	105.00	232.00
10012972	1	2	48	26.25	98.00	91.00	77	151	167.00	73.20	197.00	202.00	37.00	111.00	232.00
10011029	0	1	53	26.11	104.00	98.00	78	140	159.00	66.00	204.00	164.00	45.00	113.00	232.00
10005589	0	2	39	37.32	113.00	114.00	60	100	157.00	92.00	240.00	88.00	77.00	115.00	232.00
10014852	0	2	34	31.39	109.00	109.50	81	96	163.00	83.40	241.00	105.00	52.00	115.00	232.00
10010477	1	1	30	23.34	94.00	80.00	73	122	163.00	62.00	198.00	83.00	37.00	120.00	232.00
10006835	1	2	49	31.07	112.00	110.00	94	158	173.00	93.00	213.00	95.00	55.00	127.00	232.00
10012417	1	1	37	26.89	100.00	90.00	76	116	167.00	75.00	234.00	81.00	45.00	128.00	232.00
10002738	1	2	46	30.00	108.00	107.00	71	109	168.50	91.40	240.00	103.00	35.00	137.00	232.00
10009989	1	2	38	25.61	98.00	96.00	87	120	170.00	74.00	281.00	89.00	39.00	139.00	232.00
10007030	1	2	55	31.20	110.00	105.00	84	134	167.00	87.00	253.00	83.00	44.00	145.00	232.00
10002492	1	2	61	19.61	91.00	83.00	85	133	169.00	56.00	257.00	106.00	41.00	148.00	232.00
10002696	1	2	47	28.07	101.00	101.00	71	117	173.00	84.00	251.00	101.00	41.00	150.00	232.00
10012221	0	2	52	26.11	105.00	103.00	87	128	159.00	66.00	239.00	109.00	58.00	174.00	232.00
10009031	0	2	63	28.13	108.00	92.00	67	117	152.00	65.00	140.00	173.00	44.00	70.00	231.00
10006554	0	2	52	33.18	120.00	121.00	71	113	161.00	86.00	156.00	125.00	48.00	79.00	231.00
10001667	1	2	38	29.76	107.00	102.00	89	135	170.00	86.00	159.00	87.00	29.00	86.00	231.00
10008751	1	2	41	30.55	103.00	102.00	80	130	174.00	92.50	186.00	98.00	40.00	89.00	231.00
10004780	1	2	55	23.80	97.00	93.00	68	121	171.00	69.60	205.00	114.00	46.00	96.00	231.00
10013409	1	2	42	31.64	107.00	106.00	72	112	173.00	94.70	161.00	111.00	35.00	98.00	231.00
10001579	1	2	37	21.99	89.00	89.00	89	134	158.00	54.90	201.00	89.00	41.00	99.00	231.00
10001557	1	2	42	25.90	106.00	99.00	76	111	179.00	83.00	201.00	89.00	41.00	99.00	231.00
10008908	1	2	44	25.65	103.00	98.00	67	132	171.00	75.00	194.00	78.00	43.00	105.00	231.00
10010935	0	2	38	29.32	107.00	107.00	79	140	161.00	76.00	191.00	101.00	39.00	107.00	231.00
10003057	0	3	39	29.26	112.00	110.00	74	127	167.00	81.60	187.00	88.00	38.00	110.00	231.00
10014658	0	2	54	27.74	100.00	93.00	81	120	154.00	65.80	205.00	84.00	44.00	115.00	231.00
10001348	1	2	47	27.14	98.00	97.00	106	164	164.00	73.00	205.00	135.00	43.00	122.00	231.00
10004727	0	2	44	27.70	110.50	103.00	67	108	167.00	77.25	236.00	120.00	37.00	127.00	231.00
10003333	0	2	45	32.16	123.00	103.00	91	148	162.00	84.40	225.00	101.00	52.00	129.00	231.00
10012317	1	2	31	27.61	102.50	98.50	76	133	175.00	84.55	229.00	83.00	39.00	129.00	231.00
10009685	1	2	44	25.73	104.00	91.00	70	111	173.00	77.00	232.00	81.00	44.00	131.00	231.00
10011542	0	2	51	24.88	95.00	97.00	134	189	154.00	59.00	248.00	87.00	66.00	132.00	231.00
10002351	0	2	50	40.28	127.00	124.00	116	187	161.00	104.40	217.00	120.00	60.00	132.00	231.00
10001008	1	3	56	27.13	105.00	102.00	80	130	177.00	85.00	246.00	87.00	43.00	140.00	231.00
10008676	0	1	44	25.39	92.00	83.00	79	125	155.00	61.00	179.00	80.00	46.00	150.00	231.00
10013295	1	2	54	19.49	91.00	86.00	89	125	174.00	59.00	136.00	84.00	46.00	152.00	231.00
10007696	0	2	52	27.29	96.00	90.00	86	134	159.00	69.00	277.00	110.00	51.00	154.00	231.00
10007746	0	2	33	23.49	98.00	87.00	58	102	158.00	58.65	256.00	99.00	#NULL!	#NULL!	230.00
10000421	1	2	34	33.45	117.00	100.00	96	127	171.00	97.80	143.00	106.00	43.00	69.00	230.00
10004067	0	2	54	31.30	96.00	97.00	68	121	149.00	69.50	175.00	107.00	54.00	89.00	230.00
10005463	0	2	36	40.27	120.00	118.00	82	106	156.00	98.00	152.00	110.00	36.00	90.00	230.00
10002493	0	2	35	40.00	115.00	105.00	68	131	156.00	79.50	157.00	117.00	35.00	93.00	230.00
10014942	1	2	62	21.68	97.50	89.50	60	90	176.00	67.15	199.00	97.00	45.00	96.00	230.00
10003770	0	2	54	20.40	91.00	83.00	57	99	153.00	47.75	188.00	98.00	45.00	102.00	230.00
10009587	1	2	34	28.37	112.00	104.00	85	138	183.00	95.00	189.00	89.00	42.00	105.00	230.00
10013231	0	2	53	28.67	109.00	90.00	70	110	154.00	68.00	208.00	76.00	50.00	106.00	230.00
10005108	1	2	39	21.63	97.00	87.00	91	132	176.00	67.00	190.00	102.00	38.00	112.00	230.00
10001889	0	2	55	33.98	112.00	128.00	77	115	176.00	105.25	212.00	113.00	56.00	113.00	230.00
10008483	0	2	47	27.45	102.00	100.00	73	117	149.00	60.95	218.00	100.00	54.00	115.00	230.00
10001297	1	2	44	25.31	108.00	98.00	83	135	177.00	79.30	200.00	111.00	47.00	115.00	230.00
10002440	0	2	45	32.46	118.00	119.00	73	107	157.00	80.00	209.00	87.00	52.00	116.00	230.00
10007959	0	2	51	28.20	113.00	100.00	80	120	162.00	74.00	234.00	94.00	37.00	117.00	230.00
10005760	0	2	48	27.94	109.00	104.00	92	133	166.00	77.00	202.00	92.00	38.00	120.00	230.00
10006730	1	2	41	21.55	96.00	78.00	80	110	175.00	66.00	218.00	76.00	31.00	121.00	230.00
10011896	1	2	52	25.85	97.00	95.00	78	123	161.00	67.00	219.00	97.00	40.00	122.00	230.00
10008660	1	2	30	29.22	99.00	94.00	60	98	164.00	78.60	215.00	88.00	39.00	124.00	230.00
10003030	0	3	52	27.18	103.00	105.00	75	96	157.00	67.00	222.00	85.00	47.00	125.00	230.00
10003824	0	2	55	30.22	109.50	102.50	84	147	153.00	70.75	234.00	92.00	70.00	126.00	230.00
10001569	1	2	53	27.13	101.00	100.00	93	125	177.00	85.00	220.00	82.00	39.00	127.00	230.00
10008296	0	2	37	27.22	104.00	96.00	70	110	166.00	75.00	221.00	95.00	30.00	127.00	230.00
10012831	0	2	44	30.12	110.00	108.00	85	130	166.00	83.00	249.00	117.00	60.00	133.00	230.00
10013074	1	2	55	22.86	95.00	86.00	119	214	166.00	63.00	235.00	101.00	35.00	136.00	230.00
10013283	0	2	48	24.84	93.00	80.00	70	100	144.00	51.50	255.00	101.00	35.00	136.00	230.00
10002931	0	3	53	22.86	98.00	97.00	75	103	166.00	63.00	241.00	124.00	40.00	144.00	230.00
10001288	0	2	53	32.04	110.00	112.00	80	139	153.00	75.00	233.00	79.00	41.00	149.00	230.00
10003142	1	2	60	25.64	94.00	101.00	74	116	158.00	64.00	268.00	113.00	53.00	155.00	230.00
10007425	0	2	59	26.36	100.00	100.00	89	141	158.00	65.80	297.00	#NULL!	67.00	160.00	230.00
10012694	1	2	41	25.84	96.00	89.00	78	130	169.00	73.80	136.00	222.00	33.00	67.00	229.00
10003899	1	2	51	28.74	108.00	102.00	67	132	174.00	87.00	146.00	89.00	46.00	71.00	229.00
10010431	1	2	49	27.31	99.00	95.00	88	131	169.00	78.00	675.00	112.00	33.00	87.00	229.00
10003436	1	2	40	29.73	103.00	95.00	77	124	163.00	79.00	161.00	90.00	37.00	88.00	229.00
10000743	1	3	50	25.56	102.00	104.00	84	126	169.00	73.00	167.00	136.00	31.00	92.00	229.00
10004494	0	2	42	31.76	110.00	89.00	59	102	153.00	74.35	176.00	92.00	65.00	93.00	229.00
10005122	0	2	44	38.14	126.50	122.00	64	109	157.00	94.00	199.00	87.00	43.00	101.00	229.00
10012060	1	2	43	22.06	90.00	85.00	51	94	163.00	58.60	192.00	63.00	33.00	101.00	229.00
10001920	1	2	47	31.47	108.00	104.50	78	116	173.00	94.20	184.00	102.00	41.00	102.00	229.00
10005212	1	2	48	24.80	97.00	88.00	78	111	168.00	70.00	185.00	78.00	33.00	111.00	229.00
10009981	0	2	36	27.01	106.00	98.00	80	135	161.00	70.00	237.00	74.00	44.00	112.00	229.00
10001204	1	2	48	23.74	103.00	97.00	88	126	183.00	79.50	201.00	102.00	33.00	112.00	229.00
10007905	0	2	45	31.25	117.00	111.00	78	122	160.00	80.00	220.00	96.00	55.00	120.00	229.00
10004421	1	2	26	34.42	114.00	105.00	74	110	170.00	99.15	213.00	107.00	48.00	126.00	229.00
10007195	1	2	45	25.47	108.00	93.00	75	120	175.00	78.00	208.00	100.00	41.00	127.00	229.00
10014604	0	2	23	25.43	98.00	88.00	70	119	159.00	64.30	230.00	84.00	32.00	130.00	229.00
10010605	0	2	47	26.30	101.00	88.00	67	103	156.00	64.00	111.00	88.00	62.00	132.00	229.00
10011260	1	2	61	33.22	114.00	118.00	81	117	165.00	90.45	248.00	102.00	40.00	134.00	229.00
10001209	0	2	50	37.91	119.00	103.00	48	87	168.00	107.00	247.00	111.00	47.00	147.00	229.00
10005891	1	2	62	28.67	98.00	97.00	85	145	166.00	79.00	245.00	102.00	42.00	147.00	229.00
10000594	1	2	48	25.30	100.00	92.00	84	136	174.00	76.60	174.00	171.00	63.00	154.00	229.00
10012984	0	2	52	28.25	103.00	100.00	96	145	154.00	67.00	286.00	106.00	58.00	155.00	229.00
10004736	0	3	65	27.67	102.00	100.00	99	160	150.00	62.25	326.00	109.00	53.00	161.00	229.00
10014987	0	2	61	25.43	92.00	100.00	83	138	160.00	65.10	292.00	100.00	48.00	165.00	229.00
10008197	0	2	41	23.28	101.00	91.00	58	101	159.00	58.85	322.00	104.00	#NULL!	#NULL!	228.00
10008198	0	2	42	33.94	116.00	116.00	56	110	159.00	85.80	212.00	79.00	#NULL!	#NULL!	228.00
10012918	0	1	46	27.56	105.00	91.00	70	117	150.00	62.00	117.00	100.00	40.00	53.00	228.00
10009845	0	2	55	25.96	109.00	94.00	82	138	157.00	64.00	136.00	312.00	41.00	63.00	228.00
10012836	1	2	41	26.71	101.00	93.00	80	125	167.00	74.50	166.00	112.00	30.00	71.00	228.00
10011441	0	2	60	42.37	117.00	132.00	86	119	152.00	97.90	229.00	100.00	46.00	73.00	228.00
10015062	0	3	49	31.13	115.00	119.00	72	101	161.00	80.70	163.00	101.00	43.00	75.00	228.00
10004715	1	2	36	28.41	109.00	98.00	72	109	178.00	90.00	197.00	109.00	47.00	90.00	228.00
10011124	1	2	36	32.84	110.00	103.00	75	117	169.00	93.80	176.00	106.00	38.00	100.00	228.00
10004647	0	2	39	30.23	112.00	111.00	61	102	165.00	82.30	205.00	87.00	36.00	102.00	228.00
10002793	0	2	24	30.24	108.00	92.00	64	111	163.00	80.35	180.00	79.00	49.00	103.00	228.00
10001392	1	2	47	31.18	102.00	101.00	80	119	168.00	88.00	186.00	110.00	36.00	106.00	228.00
10008055	1	2	47	24.00	98.00	91.00	99	150	172.00	71.00	215.00	82.00	47.00	112.00	228.00
10003444	1	1	25	37.58	117.00	128.00	82	140	187.00	131.40	203.00	158.00	53.00	115.00	228.00
10008028	0	1	41	23.42	94.00	79.00	80	139	149.00	52.00	215.00	93.00	37.00	116.00	228.00
10011838	1	2	50	26.47	101.00	99.50	77	129	169.00	75.60	217.00	99.00	49.00	120.00	228.00
10008362	0	1	56	25.39	103.00	95.00	80	120	160.00	65.00	243.00	94.00	35.00	121.00	228.00
10009332	1	2	55	27.68	102.00	93.00	89	133	170.00	80.00	243.00	94.00	35.00	121.00	228.00
10014799	0	2	59	31.48	101.00	108.00	107	173	157.00	77.60	280.00	109.00	57.00	125.00	228.00
10001629	0	2	27	23.88	100.00	95.00	71	100	161.00	61.90	223.00	88.00	51.00	128.00	228.00
10008155	0	2	45	25.00	105.00	91.00	82	120	160.00	64.00	245.00	84.00	38.00	129.00	228.00
10013245	0	1	55	33.18	111.50	107.50	80	120	161.00	86.00	245.00	84.00	38.00	129.00	228.00
10001002	1	3	48	25.06	101.00	98.00	71	106	173.00	75.00	220.00	84.00	32.00	129.00	228.00
10006339	1	2	54	24.30	99.00	90.00	80	120	178.00	77.00	247.00	101.00	37.00	136.00	228.00
10003872	1	2	46	30.85	106.00	100.00	87	127	166.00	85.00	235.00	87.00	46.00	137.00	228.00
10007685	1	2	54	20.72	96.00	93.00	94	153	173.00	62.00	230.00	91.00	40.00	140.00	228.00
10009329	0	4	56	26.27	100.00	103.00	84	135	146.00	56.00	248.00	65.00	81.00	146.00	228.00
10011110	1	2	46	22.60	95.00	87.00	86	146	176.00	70.00	240.00	102.00	43.00	147.00	228.00
10008655	0	2	45	22.89	97.00	89.00	81	115	155.00	55.00	277.00	84.00	47.00	151.00	228.00
10008016	1	2	64	22.41	94.00	84.00	84	144	169.00	64.00	133.00	114.00	39.00	65.00	227.00
10003588	1	1	33	22.16	98.00	85.00	69	119	168.00	62.55	155.00	101.00	42.00	79.00	227.00
10014485	1	2	43	22.91	99.00	93.00	91	142	171.00	67.00	160.00	97.00	43.00	82.00	227.00
10006815	0	2	42	22.68	100.00	85.00	80	129	164.00	61.00	192.00	85.00	49.00	103.00	227.00
10005918	1	2	54	28.09	106.00	97.00	80	120	179.00	90.00	192.00	85.00	49.00	103.00	227.00
10001811	1	2	45	24.74	96.00	96.00	110	157	172.00	73.20	191.00	90.00	40.00	105.00	227.00
10004500	1	2	30	28.83	99.00	90.00	84	115	169.00	82.35	183.00	101.00	43.00	106.00	227.00
10014843	1	2	37	23.41	94.00	81.00	68	108	169.00	66.85	198.00	95.00	36.00	109.00	227.00
10007537	0	2	52	26.67	99.00	88.00	60	100	150.00	60.00	205.00	93.00	43.00	114.00	227.00
10006958	1	2	42	24.11	95.00	95.00	80	110	174.00	73.00	194.00	99.00	35.00	114.00	227.00
10007631	0	2	53	29.24	110.00	101.00	92	136	158.00	73.00	194.00	99.00	35.00	114.00	227.00
10002683	1	2	57	29.00	107.00	104.00	96	128	177.00	86.20	188.00	121.00	45.00	116.00	227.00
10014617	0	2	50	33.31	116.00	107.00	77	122	167.00	92.90	232.00	92.00	43.00	116.00	227.00
10012544	0	2	46	21.99	95.00	93.00	66	99	161.00	57.00	206.00	176.00	46.00	118.00	227.00
10002992	0	2	28	40.89	134.00	111.00	83	124	161.00	106.00	197.00	114.00	46.00	118.00	227.00
10011950	1	2	46	24.80	104.00	96.00	64	105	168.00	70.00	235.00	98.00	52.00	121.00	227.00
10002534	1	2	62	28.08	109.00	106.00	110	164	175.00	86.00	214.00	115.00	46.00	121.00	227.00
10000727	1	2	62	23.70	100.00	98.00	80	130	170.00	68.50	216.00	190.00	34.00	125.00	227.00
10010604	0	2	43	25.91	102.00	88.00	89	124	162.00	68.00	220.00	107.00	50.00	126.00	227.00
10003694	1	2	51	28.73	102.00	107.00	71	106	173.00	86.00	216.00	122.00	40.00	127.00	227.00
10009012	0	2	60	30.02	107.00	106.00	89	131	157.00	74.00	227.00	90.00	48.00	128.00	227.00
10001960	1	2	51	28.74	111.00	99.00	72	121	184.00	97.30	187.00	113.00	41.00	130.00	227.00
10008189	1	2	45	27.43	105.00	102.00	88	130	175.00	84.00	216.00	86.00	40.00	132.00	227.00
10011220	1	2	47	28.70	110.00	104.00	88	155	180.00	93.00	265.00	130.00	56.00	137.00	227.00
10006130	0	1	54	31.24	114.00	98.00	80	120	163.00	83.00	234.00	97.00	42.00	138.00	227.00
10008431	1	2	44	26.54	106.00	102.00	82	122	180.00	86.00	234.00	97.00	42.00	138.00	227.00
10009067	1	2	48	32.44	102.00	101.00	93	141	159.00	82.00	240.00	95.00	43.00	140.00	227.00
10002172	1	2	44	26.77	104.00	93.00	93	134	164.00	72.00	236.00	89.00	41.00	142.00	227.00
10012315	1	1	24	28.05	100.00	93.00	59	113	169.00	80.10	238.00	71.00	48.00	144.00	227.00
10007236	1	2	46	25.82	101.00	88.00	70	125	167.00	72.00	248.00	109.00	36.00	163.00	227.00
10006473	1	2	51	26.37	104.00	99.00	95	136	172.00	78.00	267.00	102.00	50.00	170.00	227.00
10007704	0	2	50	36.65	125.00	120.00	89	155	161.00	95.00	320.00	195.00	51.00	175.00	227.00
10000433	1	2	51	24.80	101.00	95.00	88	132	168.00	70.00	155.00	74.00	38.00	79.00	226.00
10011026	0	2	57	29.67	106.00	109.00	62	115	159.00	75.00	144.00	110.00	34.00	81.00	226.00
10014666	1	2	33	26.91	103.00	99.00	65	127	178.00	85.25	156.00	87.00	34.00	82.00	226.00
10006077	1	2	53	26.22	104.00	101.00	90	130	179.00	84.00	176.00	84.00	44.00	85.00	226.00
10014503	1	2	58	24.51	102.00	92.00	88	146	169.00	70.00	164.00	68.00	33.00	85.00	226.00
10008670	1	2	49	21.46	104.00	98.00	73	106	199.00	85.00	160.00	90.00	31.00	85.00	226.00
10005396	0	1	48	23.53	97.00	78.00	60	100	157.00	58.00	187.00	91.00	30.00	95.00	226.00
10011083	0	2	44	26.22	104.00	98.00	87	138	156.00	63.80	185.00	114.00	43.00	105.00	226.00
10014608	1	2	44	27.00	98.00	95.00	88	140	173.00	80.80	180.00	75.00	37.00	107.00	226.00
10004059	0	2	50	34.18	105.00	97.00	88	134	150.00	76.90	185.00	129.00	46.00	108.00	226.00
10001669	1	2	35	19.94	99.00	88.00	80	119	186.00	69.00	196.00	109.00	33.00	112.00	226.00
10000411	1	2	55	27.28	97.00	95.00	82	144	168.00	77.00	238.00	114.00	52.00	115.00	226.00
10011261	0	2	38	27.21	96.00	92.00	60	107	146.00	58.00	227.00	98.00	38.00	118.00	226.00
[truncated: 10,283 more rows]
